# Supplementary material for: Improving agricultural knowledge management: The AgTrials experience
Source: F1000Res. 2017 Oct 9;6:317. Originally published 2017 Mar 24. [Version 2] doi: 10.12688/f1000research.11179.2 (PMC5443339; doi:10.12688/f1000research.11179.2)
Supplement: Dataset 1. Anonymous individual responses and survey questions — http://dx.doi.org/10.5256/f1000research.11179.d155255 [file f1000research-6-13903-s0000.tgz]

Archive with 1 entries (1 files):
- e431ccd5-017a-4f2f-a7ae-1131bd546282_Dataset_1_-_final.xlsx
