# Supplementary material for: Improving agricultural knowledge management: The AgTrials experience
Source: F1000Res. 2017 Oct 9;6:317. Originally published 2017 Mar 24. [Version 2] doi: 10.12688/f1000research.11179.2 (PMC5443339; doi:10.12688/f1000research.11179.2)
Supplement: Dataset 1. Anonymous individual responses and survey questions — http://dx.doi.org/10.5256/f1000research.11179.d155255 [file f1000research-6-13903-s0000.tgz › e431ccd5-017a-4f2f-a7ae-1131bd546282_Dataset_1_-_final.xlsx]

## Sheet: Dataset 1 - final
StartDate	EndDate	Type of User:		Have you used the AgTrials information resource and database? Did you use it in the context of your original motivation to register for the platform?		Given that a trial is one crop or technology, for one growing season at one location, how many trials might you or your institution hold that could potentially be part of a global trial repository? <em>(Use drop down menu)</em>		What are the barriers that discourage you or your institution from contributing data to the AgTrials platform? (check all that apply)										What are some incentives that would motivate you or your institution to contribute data to the AgTrials platform? (check all that apply)								With respect to metadata -- such as date of trial, varieties tested, traits measured, data provider contact and other information about the trial -- and data, check the box below that fit with your perspective:<br /><br /><strong><span style="text-decoration: underline;">Use of metadata and data</span></strong>		With respect to metadata -- such as date of trial, varieties tested, traits measured, data provider contact and other information about the trial -- and data, check the box below that fit with your perspective:<br /><br /><strong><span style="text-decoration: underline;">Provision of metadata and data</span></strong>	Would linking large databases of genetic information held by genebanks and crop improvement programs to phenotyping data from AgTrials or similar databases be useful for studying genotype-by-environment interactions?	In your work, could agricultural trial data such as that available in AgTrials -- with its advantages and limitations -- be used for improving and calibrating crop models?	What types of agricultural trial data should be collected in a global repository? (Check all that apply)								Agricultural researchers have conducted and continue to carry out field trials across the world, trials that tell us about the performance of a crop variety or management practice. How useful do you find this information?	Some applications of a trial data respository might include (1) combining data with genomic data for development of gene-based models, (2) crop model testing, validation and parameterization, (3) meta-analyses on crop suitability or management optimization, (3) variety selection, (4) genomic selection using models, among others. Could you please list up to 3 other innovative uses of agricultural …	AgTrials is ending a phase of work. Do you think that this type of initiative â€“ one that establishes a global trial repository using standarized terminology (semantics/crop ontologies) â€“ should be continued in the future?		If you would like to make any other reflections, comments or suggestions about AgTrials or similar initiatives to share crop performance or management practice data, please do so here. <em>(If not, indicate that you have "no comment").</em>
9/22/2016 11:05	9/22/2016 11:26	CGIAR		No		251 â€“ 1,000 trials				I have not yet published my research and do not want to make the data available until I have published				OurÂ data are not sufficiently organized/clean for public sharing	I need to receive funding to help me organize, document and upload the data	I don't know how to upload and contribute data	none		Being able to organize my data in an application specifically designed for managing and sharing agricultural trial data							I would only be interested in the data resources if I could get <strong>BOTH</strong> metadata and the data		I would be willing to provide both metadata and the full dataset	Very useful	Could be used		Trial data from National Agricultural Research System (NARS) partners	Data from seed companies or agroindustry	Trial data from farmer fields carried out through farmer participatory research	Data from breedersâ€™ trials focused on selecting varieties that perform well		Environmental data from other data providers or remotely sensed data		Very useful	N/A You got the main ones mentioned already	Yes	However, adoption of agtrials at local levels need to consider multiple end user preference as well as market approaches for enhanced uptake.	if you do have a discussion around the second round of AGtrials, i would like to participate in the design and reflection processes --Rachel
2016-09-09 08:51:00	2016-09-09 09:18:00	CGIAR		No	Tried using it but did not fully uploaded the datasets from the project. There are many reasons behind it: the first one is there no mandate of the organisation/project to upload the trial datasets on the specific repository like Agtrials, the other one is internal factors like lack of unanimous decision to share datasets due to large collaborative activities across the research platforms; time t…	0 â€“ 100 trials			I do not like certain aspects of the AgTrials platform, for example the data format or the submission process				OurÂ data are published in a different platform and I do not want to duplicate effort	OurÂ data are not sufficiently organized/clean for public sharing					Being able to organize my data in an application specifically designed for managing and sharing agricultural trial data			Being able to comply with my center's or donor's data policy	My data could be combined with other datasets or dynamically linked to other data platforms to allow meta-analyses or to contribute to larger research studies		User friendly interface	I would only be interested in the data resources if I could get <strong>BOTH</strong> metadata and the data		I would be willing to provide both metadata and the full dataset	Useful	Could moderately be used	Data from CGIAR center trials	Trial data from National Agricultural Research System (NARS) partners	Data from seed companies or agroindustry	Trial data from farmer fields carried out through farmer participatory research	Data from breedersâ€™ trials focused on selecting varieties that perform well	Data from agronomic trials testing management practices as well as variety performance	Environmental data from other data providers or remotely sensed data		Very useful	N/A	Yes		NO
2016-04-09 22:24:00	2016-04-09 22:25:00	University
2016-01-09 01:37:00	2016-01-09 03:25:00	University		Yes	I used to compare data from the platform with the information from my M.Sc project, also physiological information to meet crop of the tropical zone, additionally the agronomic performance of these species.	0 â€“ 100 trials				I have not yet published my research and do not want to make the data available until I have published	Donors or partners have asked that the data are not open access			OurÂ data are not sufficiently organized/clean for public sharing				The possibility that my data contribution can be cited and acknowledged	Being able to organize my data in an application specifically designed for managing and sharing agricultural trial data				My data could be combined with other datasets or dynamically linked to other data platforms to allow meta-analyses or to contribute to larger research studies	I recognize the value of my data and I donâ€™t want it to be lost. It should continue to be available and useful to others		I would be an interested user of metadata, even if I don't have immediate access to the data		I would be a willing provider of metadata only (without the data), giving my contact information to establish how to share the data through subsequent communication with interested users	Very useful	Could definitely be used	Data from CGIAR center trials	Trial data from National Agricultural Research System (NARS) partners	Data from seed companies or agroindustry	Trial data from farmer fields carried out through farmer participatory research	Data from breedersâ€™ trials focused on selecting varieties that perform well	Data from agronomic trials testing management practices as well as variety performance	Environmental data from other data providers or remotely sensed data	1. Data from tests conducted at universities with agricultural or environmental programs. 2. Crop physiological data. 3. Microclimatic data	Very useful	1. Information on the physiological behavior of crops. 2. Information on the behavior or resistance to pests and diseases. 3. Information on crop behavior in relation to the application of beneficial microorganisms.	Yes	Agriculture and climate requires increasingly reliable and available to improve decision-making in the management and crop production information quickly, it is necessary that access to knowledge and data is democratic and for the benefit of all users requiring this type of information are the world's farmers.	This initiative should continue with the inclusion of more actors and institutions globally, contributing to its forataleciento to improve knowledge and future of world agriculture.
2016-01-09 01:32:00	2016-01-09 01:37:00	University
8/31/2016 22:34	8/31/2016 23:00	Other (please specify)	World Bank Research/Data Group	Yes	very preliminary comparison of maize yields from household survey in Malawi to trial site in Malawi. really only used in map form as proof of concept. I think there were only 2 trial sites in the country available at the time I downloaded the data.	0 â€“ 100 trials	we have plot-level production data from the LSMS-ISA household surveys. this includes 7 countries and multiple seasons. many plots are very small and often mixed cropping. I don't these observations would quality as trial data.						OurÂ data are published in a different platform and I do not want to duplicate effort				the data are from household surveys, not systematic trials		Being able to organize my data in an application specifically designed for managing and sharing agricultural trial data			Being able to comply with my center's or donor's data policy			knowing whether household survey data meet the criteria	I would only be interested in the data resources if I could get <strong>BOTH</strong> metadata and the data		I would be willing to provide both metadata and the full dataset	Very useful	I don't know	Data from CGIAR center trials	Trial data from National Agricultural Research System (NARS) partners	Data from seed companies or agroindustry	Trial data from farmer fields carried out through farmer participatory research		Data from agronomic trials testing management practices as well as variety performance	Environmental data from other data providers or remotely sensed data		Very useful	providing a site-specific frame of reference for collection of yield data in household surveys - as range constraints or in analysis of yields from household surveys	Yes		the LSMS-ISA survey datasets are distributed with anonymized geographic coordinates in order to maintain confidentiality of respondents. This includes collapsing household coordinates to cluster-level and adding an offset of 0-5 km. currently plot location data are not distributed. I'm not sure how much this impacts the analysis that could be done on the agriculture data. we might be able to cons…
8/31/2016 20:28	8/31/2016 20:45	CGIAR		No		0 â€“ 100 trials									I need to receive funding to help me organize, document and upload the data			The possibility that my data contribution can be cited and acknowledged		I need to receive funding to help me organize, document and upload the data	Recognition of my data contribution in my performance evaluation	Being able to comply with my center's or donor's data policy				I would only be interested in the data resources if I could get <strong>BOTH</strong> metadata and the data		I would be a willing provider of metadata only (without the data), giving my contact information to establish how to share the data through subsequent communication with interested users	Very useful	Could be used	Data from CGIAR center trials	Trial data from National Agricultural Research System (NARS) partners	Data from seed companies or agroindustry	Trial data from farmer fields carried out through farmer participatory research	Data from breedersâ€™ trials focused on selecting varieties that perform well	Data from agronomic trials testing management practices as well as variety performance	Environmental data from other data providers or remotely sensed data		Very useful	N/A	Yes		Ag Trials initiative is very useful
8/31/2016 19:55	8/31/2016 20:15	NGO/NFP		Yes	I joined to upload some time ago and since then i have used it as a reference to set up demonstrations and compare results.	0 â€“ 100 trials	My organization operates in three districts, with about 55 communities, one trial can be set up in each community.				Donors or partners have asked that the data are not open access	Policies or institutional culture of my institution either discourage or forbid that I make the data available									Recognition of my data contribution in my performance evaluation	Being able to comply with my center's or donor's data policy				I would be an interested user of metadata, even if I don't have immediate access to the data		I would be willing to provide both metadata and the full dataset	Very useful	Could definitely be used			Data from seed companies or agroindustry	Trial data from farmer fields carried out through farmer participatory research	Data from breedersâ€™ trials focused on selecting varieties that perform well	Data from agronomic trials testing management practices as well as variety performance			Very useful	improved practices trial soil health/sanitation management	Yes	is a useful platform for upcoming researchers to learn and share.	no comment
8/31/2016 17:45	8/31/2016 17:45	CGIAR
8/31/2016 16:59	8/31/2016 17:07	CGIAR		No		More than 50,000 trials	You people would have a better idea of CIAT's holdings than do I, but I am sure that it is many thousands.										I have no reason to think that all CIAT's data should be available.	The possibility that my data contribution can be cited and acknowledged	Being able to organize my data in an application specifically designed for managing and sharing agricultural trial data			Being able to comply with my center's or donor's data policy		I recognize the value of my data and I donâ€™t want it to be lost. It should continue to be available and useful to others		I would be an interested user of metadata, even if I don't have immediate access to the data		I would be willing to provide both metadata and the full dataset	Useful	Could be used	Data from CGIAR center trials	Trial data from National Agricultural Research System (NARS) partners	Data from seed companies or agroindustry	Trial data from farmer fields carried out through farmer participatory research	Data from breedersâ€™ trials focused on selecting varieties that perform well	Data from agronomic trials testing management practices as well as variety performance	Environmental data from other data providers or remotely sensed data		Useful	Model development and validation.	Yes	I think that AgTrials was an excellent initiative and I congratulate the people involved.	I have not used AgTrials, but I recognize its value as a repository of global public goods.
8/31/2016 15:57	8/31/2016 16:18	Private		Yes	Evaluate available data for pairing with employer's weather database to produce insight.	0 â€“ 100 trials	We have access to trials data from some clients, but usually no permission to share it.										The data I work with is usually either proprietary to my company or not yet released by the client.						My data could be combined with other datasets or dynamically linked to other data platforms to allow meta-analyses or to contribute to larger research studies			I would be an interested user of metadata, even if I don't have immediate access to the data		I would be a willing provider of metadata only (without the data), giving my contact information to establish how to share the data through subsequent communication with interested users	Moderately useful	Could definitely be used	Data from CGIAR center trials	Trial data from National Agricultural Research System (NARS) partners	Data from seed companies or agroindustry	Trial data from farmer fields carried out through farmer participatory research	Data from breedersâ€™ trials focused on selecting varieties that perform well	Data from agronomic trials testing management practices as well as variety performance	Environmental data from other data providers or remotely sensed data		Useful	N/A	Yes	We regularly come across clients who have trials data they have not shared, and it helps to be able to point them towards one central repository where they could usefully publish it.	As an employee of a private company, it's on me to reach out to AgTrials on how best to work with the data to add value to clients. This work has been on my backlog and while I've not yet gotten to it, I do appreciate having it available and hope to engage in this work soon.
8/31/2016 15:51	8/31/2016 16:14	Government		Yes	I used the data for modeling work to test the performance of varieties across environments	0 â€“ 100 trials				I have not yet published my research and do not want to make the data available until I have published	Donors or partners have asked that the data are not open access				I need to receive funding to help me organize, document and upload the data				Being able to organize my data in an application specifically designed for managing and sharing agricultural trial data				My data could be combined with other datasets or dynamically linked to other data platforms to allow meta-analyses or to contribute to larger research studies			I would only be interested in the data resources if I could get <strong>BOTH</strong> metadata and the data		I would be willing to provide both metadata and the full dataset	Useful	Could be used	Data from CGIAR center trials				Data from breedersâ€™ trials focused on selecting varieties that perform well				Very useful	Management optimization	Yes	The initiative should be easy to use and understand especially for the new users	No comment
8/31/2016 14:44	8/31/2016 15:05	CGIAR		No	Probably enough time to explore possibility that AgTrials offers. Would be interesting to have topics covered in there at a glance. For example the 'Trial group' in the 'Search Trials' may rationalise by data domain: Agronomy, Breeding, etc. And within there, by crop ... or vice versa	251 â€“ 1,000 trials				I have not yet published my research and do not want to make the data available until I have published			OurÂ data are published in a different platform and I do not want to duplicate effort	OurÂ data are not sufficiently organized/clean for public sharing	I need to receive funding to help me organize, document and upload the data			The possibility that my data contribution can be cited and acknowledged	Being able to organize my data in an application specifically designed for managing and sharing agricultural trial data	I need to receive funding to help me organize, document and upload the data	Recognition of my data contribution in my performance evaluation	Being able to comply with my center's or donor's data policy	My data could be combined with other datasets or dynamically linked to other data platforms to allow meta-analyses or to contribute to larger research studies	I recognize the value of my data and I donâ€™t want it to be lost. It should continue to be available and useful to others		I would be an interested user of metadata, even if I don't have immediate access to the data		I would be willing to provide both metadata and the full dataset	Very useful	Could be used	Data from CGIAR center trials	Trial data from National Agricultural Research System (NARS) partners		Trial data from farmer fields carried out through farmer participatory research	Data from breedersâ€™ trials focused on selecting varieties that perform well	Data from agronomic trials testing management practices as well as variety performance	Environmental data from other data providers or remotely sensed data		Very useful	Genetic gain	Yes		No comment
8/31/2016 13:40	8/31/2016 13:42	CGIAR
8/31/2016 12:43	8/31/2016 12:52	CGIAR		No	Provided original data.	More than 50,000 trials			I do not like certain aspects of the AgTrials platform, for example the data format or the submission process	I have not yet published my research and do not want to make the data available until I have published			OurÂ data are published in a different platform and I do not want to duplicate effort		I need to receive funding to help me organize, document and upload the data									I recognize the value of my data and I donâ€™t want it to be lost. It should continue to be available and useful to others		I would be an interested user of metadata, even if I don't have immediate access to the data		I would be a willing provider of metadata only (without the data), giving my contact information to establish how to share the data through subsequent communication with interested users	Very useful	Could be used	Data from CGIAR center trials	Trial data from National Agricultural Research System (NARS) partners	Data from seed companies or agroindustry	Trial data from farmer fields carried out through farmer participatory research	Data from breedersâ€™ trials focused on selecting varieties that perform well	Data from agronomic trials testing management practices as well as variety performance	Environmental data from other data providers or remotely sensed data		Very useful	meta analysis on testing site suitability	Yes		no comment
8/31/2016 12:22	8/31/2016 12:45	CGIAR		No	I did not want to uplodad data but attempted to download data to learn about yield differences for various crops depending on the applications. However, was not successful in downloading any of the data I chose.	0 â€“ 100 trials	N/A, see 3. above										I would like to USE the data, now upload any								N/A	I would only be interested in the data resources if I could get <strong>BOTH</strong> metadata and the data		I would be willing to provide both metadata and the full dataset	N/A	Could definitely be used	Data from CGIAR center trials	Trial data from National Agricultural Research System (NARS) partners	Data from seed companies or agroindustry			Data from agronomic trials testing management practices as well as variety performance	Environmental data from other data providers or remotely sensed data		Very useful	Estimate parameters needed in a model, eg yield ratios of irrigate/rainfed technologies, or yield ratios w/out fertilizer use. Maximum yields in different agro-ecological zones.	Yes	But even in this phase of work it should be possible to look at results and download them, to get a feeling for their usefulness. As mentioned in 3. above I was not able do see any trial results, among about 6 I tested. Maybe the list of trials could have a flag to indicate if it is publicly available or not.	So many questions above relate to me as a DATA CONTRIBUTOR, which I am not. I would be a data user. Thus, it would help to phrase the questions differently, or have an option for those who are users. My answers (since most are compulsory) will often not make sense.
8/31/2016 10:24	8/31/2016 10:32	University		No	I have granted access just a few days ago and did not have much time until today.	0 â€“ 100 trials		I do not myself (nor does my institution) have data to contribute										The possibility that my data contribution can be cited and acknowledged		I need to receive funding to help me organize, document and upload the data						I would only be interested in the data resources if I could get <strong>BOTH</strong> metadata and the data		I would be willing to provide both metadata and the full dataset	N/A	Could be used	Data from CGIAR center trials	Trial data from National Agricultural Research System (NARS) partners	Data from seed companies or agroindustry	Trial data from farmer fields carried out through farmer participatory research	Data from breedersâ€™ trials focused on selecting varieties that perform well	Data from agronomic trials testing management practices as well as variety performance	Environmental data from other data providers or remotely sensed data		Very useful	Decision Support Systems for crop management, Big Data Analysis of crop assessments vs yields, Machine Learning using crops images to learn and identify diseases.	Yes		no comment
8/31/2016 10:03	8/31/2016 10:48	Government		No		1,001 â€“ 10,000 trials	Phenotyping large populations (4000) by applying the experimental augmended disign. These are the populations BCNAM Sorghum in Mali funded by the GCP			I have not yet published my research and do not want to make the data available until I have published										I need to receive funding to help me organize, document and upload the data						I would only be interested in the data resources if I could get <strong>BOTH</strong> metadata and the data		I would be willing to provide both metadata and the full dataset	Useful	Could be used		Trial data from National Agricultural Research System (NARS) partners		Trial data from farmer fields carried out through farmer participatory research	Data from breedersâ€™ trials focused on selecting varieties that perform well	Data from agronomic trials testing management practices as well as variety performance			Very useful	1) Recurrent selection marker assisted. 2) Identification and pyramiding of interest QTLs in the same genotype. 3) Establishment of agro climatic adapter cards based on the characteristics of the seasonal structure areas (dates of start and end of the rains) with model plants	Yes	If there are funds will continue to develop populations created by the project BCNAM in Mali.	No comment
8/31/2016 8:05	8/31/2016 8:12	CGIAR		Yes	I have used it seldomly. For my work as a data manager, I needed to know which information are stored and in which way, what are the opportunities for our researchers and where are limitations	0 â€“ 100 trials	not part of my job.	I do not myself (nor does my institution) have data to contribute	I do not like certain aspects of the AgTrials platform, for example the data format or the submission process				OurÂ data are published in a different platform and I do not want to duplicate effort	OurÂ data are not sufficiently organized/clean for public sharing	I need to receive funding to help me organize, document and upload the data	I don't know how to upload and contribute data		The possibility that my data contribution can be cited and acknowledged			Recognition of my data contribution in my performance evaluation	Being able to comply with my center's or donor's data policy				I would be an interested user of metadata, even if I don't have immediate access to the data		I would be willing to provide both metadata and the full dataset	Useful	Could moderately be used	Data from CGIAR center trials	Trial data from National Agricultural Research System (NARS) partners		Trial data from farmer fields carried out through farmer participatory research	Data from breedersâ€™ trials focused on selecting varieties that perform well	Data from agronomic trials testing management practices as well as variety performance	Environmental data from other data providers or remotely sensed data		Useful	"N/A"	Yes	yes, but merged with the CG Big data platform.	some short phrases that I feel uncomfortable with AgTrials: unclear trial group naming, meaningless for non-insiders inconsistent contact person countries incomplete trial site name often meaningless technology ungrouped technology 'weather' means what? technology not based on ontology or thesaurus trial type unglueckliche namensgebung wie immer bei 'type' date understands year only ++ exportable…
8/31/2016 7:41	8/31/2016 14:54	Government
8/31/2016 7:37	8/31/2016 7:38	University
8/31/2016 7:26	8/31/2016 7:46	CGIAR		No		0 â€“ 100 trials											I din't know about it						My data could be combined with other datasets or dynamically linked to other data platforms to allow meta-analyses or to contribute to larger research studies			I would only be interested in the data resources if I could get <strong>BOTH</strong> metadata and the data		I would be a willing provider of metadata only (without the data), giving my contact information to establish how to share the data through subsequent communication with interested users	Very useful	Could be used	Data from CGIAR center trials								Very useful	N/A	Yes	for updating	no because i don't know well about it
8/31/2016 7:17	8/31/2016 7:24	Other (please specify)	postgraduate student	No		0 â€“ 100 trials		I do not myself (nor does my institution) have data to contribute												I need to receive funding to help me organize, document and upload the data						I would only be interested in the data resources if I could get <strong>BOTH</strong> metadata and the data		I would be willing to provide both metadata and the full dataset	Very useful	Could slightly be used							Environmental data from other data providers or remotely sensed data		Slightly useful	n/a	No		no comment
8/31/2016 7:03	8/31/2016 7:17	CGIAR		Yes	Phenotyping data management	251 â€“ 1,000 trials											Periodic changes to the platform and lack of training on the use. I tried hard learning the process on my own without technical support from the team.				Recognition of my data contribution in my performance evaluation	Being able to comply with my center's or donor's data policy				I would only be interested in the data resources if I could get <strong>BOTH</strong> metadata and the data		I would be willing to provide both metadata and the full dataset	Not useful	Could be used	Data from CGIAR center trials	Trial data from National Agricultural Research System (NARS) partners	Data from seed companies or agroindustry	Trial data from farmer fields carried out through farmer participatory research	Data from breedersâ€™ trials focused on selecting varieties that perform well				Very useful	N/A N/A N/A	Yes		Agtrials should be connected to other crop databases available like the "bases"...casssavabase, musabase, yambase etc
8/31/2016 6:56	8/31/2016 13:42	CGIAR
8/31/2016 6:56	8/31/2016 7:12	CGIAR		Yes	IITA Cassava breeding trials have been uploaded to AgTrials, it is an excellent information resource center where the trial information can be saved and retrieved	0 â€“ 100 trials							OurÂ data are published in a different platform and I do not want to duplicate effort									Being able to comply with my center's or donor's data policy				I would be an interested user of metadata, even if I don't have immediate access to the data		I would be willing to provide both metadata and the full dataset	Very useful	Could definitely be used	Data from CGIAR center trials	Trial data from National Agricultural Research System (NARS) partners	Data from seed companies or agroindustry	Trial data from farmer fields carried out through farmer participatory research	Data from breedersâ€™ trials focused on selecting varieties that perform well	Data from agronomic trials testing management practices as well as variety performance	Environmental data from other data providers or remotely sensed data		Very useful	1.Can be used by biometricians for doing different analysis, 2. Can be used by Bioinformatics 3.will help in developing improved varieties with high yielding and disease resistant.	Yes		No comment
8/31/2016 6:47	8/31/2016 6:59	Private		No	I don use AgTrials but I want to know if they have an API for harvesting its data. Comment: I should not need to register into the platform to download Open Data.	0 â€“ 100 trials	NA		I do not like certain aspects of the AgTrials platform, for example the data format or the submission process				OurÂ data are published in a different platform and I do not want to duplicate effort												I don use AGTrials	Other (please specify)	The metadata of ALL trials should be open and I should not be forced to sign in	Iâ€™m not willing to provide neither metadata nor datasets	Useful	I don't know								No idea. This question is confusing	Useful	Well it would be good if AGTrials portal could do this but you have a long way to go	Yes	Yes but I would recommend to overhaul your platform... Or give your data to someone who could do the job properly	1 -No open data here. If you consider this portal open then you should consider your definition of open. 2- It takes ages to download a trial 3- No data API 4- The portal look more like a DropBox than an place to look for trials. See for example http://ec2-54-93-187-255.eu-central-1.compute.amazonaws.com/ . This is a proper portal for Fertilizer trials where all trials metadata are truly open and…
8/31/2016 6:44	8/31/2016 6:45	Government
8/31/2016 6:32	8/31/2016 6:38	Other (please specify)	Donor Foundation	No		0 â€“ 100 trials		I do not myself (nor does my institution) have data to contribute																	No Data to contribute directly	I would only be interested in the data resources if I could get <strong>BOTH</strong> metadata and the data		I would be willing to provide both metadata and the full dataset	Useful	Could be used	Data from CGIAR center trials	Trial data from National Agricultural Research System (NARS) partners	Data from seed companies or agroindustry	Trial data from farmer fields carried out through farmer participatory research	Data from breedersâ€™ trials focused on selecting varieties that perform well	Data from agronomic trials testing management practices as well as variety performance	Environmental data from other data providers or remotely sensed data		Useful	N/A	Yes		Potentially powerful initiative if supported more robustly.
8/31/2016 6:30	8/31/2016 6:53	Government		Yes	I have registered to know and learn how the experiments/trails data is being uploaded, used and shared among the project personnel and with the public. This I wanted to learn and get well versed so that we can also have similar repository. Now the efforts are being made to develop one. You may visit http://krishi.icar.gov.in/	0 â€“ 100 trials		I do not myself (nor does my institution) have data to contribute						OurÂ data are not sufficiently organized/clean for public sharing			http://krishi.icar.gov.in/	The possibility that my data contribution can be cited and acknowledged	Being able to organize my data in an application specifically designed for managing and sharing agricultural trial data		Recognition of my data contribution in my performance evaluation	Being able to comply with my center's or donor's data policy	My data could be combined with other datasets or dynamically linked to other data platforms to allow meta-analyses or to contribute to larger research studies	I recognize the value of my data and I donâ€™t want it to be lost. It should continue to be available and useful to others	http://krishi.icar.gov.in/	I would only be interested in the data resources if I could get <strong>BOTH</strong> metadata and the data		I would be willing to provide both metadata and the full dataset	Very useful	Could definitely be used	Data from CGIAR center trials	Trial data from National Agricultural Research System (NARS) partners	Data from seed companies or agroindustry	Trial data from farmer fields carried out through farmer participatory research	Data from breedersâ€™ trials focused on selecting varieties that perform well	Data from agronomic trials testing management practices as well as variety performance	Environmental data from other data providers or remotely sensed data		Very useful	Phenotypic data from high throughput phenotyping platforms for using in breeding. Phenology data from genotypes to study the climate change. Growth and Yield data to study the pattern with weather data.	Yes	Yes, its an important initiative and it needs to be continued for public good.	It should now open up as a global repository for agriculture trails/experiments happening across the globe as open data.
8/31/2016 6:26	8/31/2016 6:27	CGIAR
8/31/2016 6:24	8/31/2016 7:34	Other (please specify)	Agricultural strategy consulting for consumer goods and ag investors	Yes	Looking for fertiliser trials in a particular crop as a reference	0 â€“ 100 trials	We don't conduct trials ourselves but sometimes are involved in client projects in which trials are being conducted	I do not myself (nor does my institution) have data to contribute			Donors or partners have asked that the data are not open access			OurÂ data are not sufficiently organized/clean for public sharing	I need to receive funding to help me organize, document and upload the data		No time allocated to organise and up-load data		Being able to organize my data in an application specifically designed for managing and sharing agricultural trial data	I need to receive funding to help me organize, document and upload the data					As I run my own company, someone has to either pay us for the work to organise and upload data; or, better still, do it for us	I would be an interested user of metadata, even if I don't have immediate access to the data		I would be willing to provide both metadata and the full dataset	Not useful	Could definitely be used	Data from CGIAR center trials	Trial data from National Agricultural Research System (NARS) partners	Data from seed companies or agroindustry	Trial data from farmer fields carried out through farmer participatory research		Data from agronomic trials testing management practices as well as variety performance			Very useful	1) Calibrating fertiliser dosage, especially N optimisation 2) Using meta data for identifying institutions with relevant expertise in a crop or geography (i.e. 'who did relevant trials') with the aim of contacting them for advice or collaboration	Yes	I think linking to other databases (e.g. genomics) as mentioned is in principle useful, however it may be even more important to focus initially on a few types of data to build up a relevant stock of trials, for which AgTrial becomes *the resource, that everybody knows and refers to. Otherwise I see the risk of spreading yourself too thinly and having a ittel on everything but not enough on anyth…	Great initiative, thank you!
8/31/2016 5:01	8/31/2016 8:06	Private		No		0 â€“ 100 trials	I will love to participate in this initiative.	I do not myself (nor does my institution) have data to contribute											Being able to organize my data in an application specifically designed for managing and sharing agricultural trial data	I need to receive funding to help me organize, document and upload the data			My data could be combined with other datasets or dynamically linked to other data platforms to allow meta-analyses or to contribute to larger research studies			I would be an interested user of metadata, even if I don't have immediate access to the data		I would be a willing provider of metadata only (without the data), giving my contact information to establish how to share the data through subsequent communication with interested users	Very useful	Could definitely be used	Data from CGIAR center trials	Trial data from National Agricultural Research System (NARS) partners	Data from seed companies or agroindustry	Trial data from farmer fields carried out through farmer participatory research			Environmental data from other data providers or remotely sensed data		Useful	The four features of the trial data carry broader definitions. It would be helpful if each of the feature was explained or atleast carry some details in the bullet form. For instance What will be included in Crop Model Testing. I would also like to see a 1) Crop/variety competitive data under different climatic regimes. 2) Acceptability of the variety in post harvest stages. ( commercial aspect)	Yes		I am more interested in evaluating the product once it is harvested. Good performance of a crop /fruit will only be successful and self sustainable if it augments the value added products.
8/31/2016 3:57	8/31/2016 3:58	University
8/31/2016 3:40	8/31/2016 3:41	Private
8/31/2016 3:24	8/31/2016 3:47	CGIAR		No	It was not on my list of priority things to do	0 â€“ 100 trials	These would include single replicated nurseries and replicated trials - some of them are done in collaboration with national Program Scientists in various countries in southern Africa							OurÂ data are not sufficiently organized/clean for public sharing	I need to receive funding to help me organize, document and upload the data			The possibility that my data contribution can be cited and acknowledged	Being able to organize my data in an application specifically designed for managing and sharing agricultural trial data				My data could be combined with other datasets or dynamically linked to other data platforms to allow meta-analyses or to contribute to larger research studies	I recognize the value of my data and I donâ€™t want it to be lost. It should continue to be available and useful to others		I would only be interested in the data resources if I could get <strong>BOTH</strong> metadata and the data		I would be willing to provide both metadata and the full dataset	Useful	I don't know	Data from CGIAR center trials	Trial data from National Agricultural Research System (NARS) partners	Data from seed companies or agroindustry	Trial data from farmer fields carried out through farmer participatory research	Data from breedersâ€™ trials focused on selecting varieties that perform well	Data from agronomic trials testing management practices as well as variety performance	Environmental data from other data providers or remotely sensed data		Very useful	Targeted seed trade Targeted niche market commodity trade	Yes	Many possible users not yet on board, so if it continues, more people will join	No comment
8/31/2016 2:43	8/31/2016 2:54	CGIAR		Yes	I've dowload some datasets. We at CIP have also publisehd a hundred of trials about potato.	251 â€“ 1,000 trials	I Think for potato & Sweetpotato is should be like a thousand of trials. In our corporate repository we have ~450 for potato. We still need to collect more trials.		I do not like certain aspects of the AgTrials platform, for example the data format or the submission process				OurÂ data are published in a different platform and I do not want to duplicate effort	OurÂ data are not sufficiently organized/clean for public sharing	I need to receive funding to help me organize, document and upload the data		There are many repositories. Within CIP we are using BIOMART as a database. Hidap for data cleaning, quality control & analysis part of the data. And dataverse to make it OD.	The possibility that my data contribution can be cited and acknowledged		I need to receive funding to help me organize, document and upload the data	Recognition of my data contribution in my performance evaluation	Being able to comply with my center's or donor's data policy	My data could be combined with other datasets or dynamically linked to other data platforms to allow meta-analyses or to contribute to larger research studies			I would only be interested in the data resources if I could get <strong>BOTH</strong> metadata and the data		I would be a willing provider of metadata only (without the data), giving my contact information to establish how to share the data through subsequent communication with interested users	Very useful	Could definitely be used	Data from CGIAR center trials	Trial data from National Agricultural Research System (NARS) partners		Trial data from farmer fields carried out through farmer participatory research	Data from breedersâ€™ trials focused on selecting varieties that perform well	Data from agronomic trials testing management practices as well as variety performance	Environmental data from other data providers or remotely sensed data		Very useful	NA	Yes	AgTrials is a good platform to share and collect data. Would be great to add funcionalities of data citation. The chance to be connected with other CG Data repositories for not duplicating the efforts on OA/OD.	AgTrials is a good platform to share and collect data. Would be great to add funcionalities of data citation. The chance to be connected with other CG Data repositories for not duplicating the efforts on OA/OD.
8/31/2016 1:42	8/31/2016 1:58	University		No		0 â€“ 100 trials		I do not myself (nor does my institution) have data to contribute																	I do not have ag trials data to contribute	I would only be interested in the data resources if I could get <strong>BOTH</strong> metadata and the data		I would be willing to provide both metadata and the full dataset	N/A	I don't know	Data from CGIAR center trials	Trial data from National Agricultural Research System (NARS) partners		Trial data from farmer fields carried out through farmer participatory research	Data from breedersâ€™ trials focused on selecting varieties that perform well	Data from agronomic trials testing management practices as well as variety performance			Useful	1. estimation of productivity and profitability effects 2. estimation of spillover effects of technologies across mega-environments	Yes	The system needs to be user friendly and available in a standard format with common variables across ag trials. Meta data should be available to understand and interpret the datasets.	No comment
8/31/2016 1:12	8/31/2016 1:29	University		Yes		0 â€“ 100 trials						Policies or institutional culture of my institution either discourage or forbid that I make the data available									Recognition of my data contribution in my performance evaluation					I would only be interested in the data resources if I could get <strong>BOTH</strong> metadata and the data		I would be a willing provider of metadata only (without the data), giving my contact information to establish how to share the data through subsequent communication with interested users	Useful	Could be used	Data from CGIAR center trials	Trial data from National Agricultural Research System (NARS) partners			Data from breedersâ€™ trials focused on selecting varieties that perform well	Data from agronomic trials testing management practices as well as variety performance			Very useful	Climate change mitigation Irrigation water management Crop performance under micro-irrigation Regional scale assessment using upscale techniques	Yes		Capacity building of scientists should be an important component
8/31/2016 1:02	8/31/2016 1:03	Private
8/31/2016 0:14	8/31/2016 7:16	CGIAR		No		0 â€“ 100 trials				I have not yet published my research and do not want to make the data available until I have published		Policies or institutional culture of my institution either discourage or forbid that I make the data available										Being able to comply with my center's or donor's data policy	My data could be combined with other datasets or dynamically linked to other data platforms to allow meta-analyses or to contribute to larger research studies	I recognize the value of my data and I donâ€™t want it to be lost. It should continue to be available and useful to others		I would only be interested in the data resources if I could get <strong>BOTH</strong> metadata and the data		I would be willing to provide both metadata and the full dataset	Very useful	Could definitely be used	Data from CGIAR center trials			Trial data from farmer fields carried out through farmer participatory research		Data from agronomic trials testing management practices as well as variety performance	Environmental data from other data providers or remotely sensed data		Very useful	A common set of lines may be used as "probe" genotypes to quantify changes in disease prevalence, breakdown of resistance, yield and grain quality changes in response to changes in the production environment. This could inform breeders about emerging stresses, biotic and abiotic, for which a genetic solution is needed.	Yes	I understand that initiatives such as these are difficult to implement, and it may be difficult to demonstrate an impact. Further, it may be extremely difficult to populate the database with enough information for meaningful interpretations. Yet the fact that it's difficult doesn't mean that it shouldn't be done. It probably needs some clear stage gates to determine if the initiative will continu…	no comment
8/30/2016 23:50	8/31/2016 0:16	University		Yes		0 â€“ 100 trials		I do not myself (nor does my institution) have data to contribute								I don't know how to upload and contribute data		The possibility that my data contribution can be cited and acknowledged								I would be an interested user of metadata, even if I don't have immediate access to the data		Iâ€™m not willing to provide neither metadata nor datasets	Moderately useful	Could moderately be used				Trial data from farmer fields carried out through farmer participatory research			Environmental data from other data providers or remotely sensed data		I don't know	2	Yes		No comment
8/30/2016 20:04	8/30/2016 20:14	CGIAR		No		101 â€“ 250 trials		I do not myself (nor does my institution) have data to contribute															My data could be combined with other datasets or dynamically linked to other data platforms to allow meta-analyses or to contribute to larger research studies			I would only be interested in the data resources if I could get <strong>BOTH</strong> metadata and the data		I would be willing to provide both metadata and the full dataset	Useful	Could be used	Data from CGIAR center trials	Trial data from National Agricultural Research System (NARS) partners	Data from seed companies or agroindustry	Trial data from farmer fields carried out through farmer participatory research		Data from agronomic trials testing management practices as well as variety performance			Useful	N/A	Yes		no comment
8/30/2016 17:12	8/30/2016 17:19	CGIAR		No		0 â€“ 100 trials										I don't know how to upload and contribute data		The possibility that my data contribution can be cited and acknowledged	Being able to organize my data in an application specifically designed for managing and sharing agricultural trial data		Recognition of my data contribution in my performance evaluation					I would only be interested in the data resources if I could get <strong>BOTH</strong> metadata and the data		Iâ€™m not willing to provide neither metadata nor datasets	Very useful	Could definitely be used	Data from CGIAR center trials	Trial data from National Agricultural Research System (NARS) partners	Data from seed companies or agroindustry	Trial data from farmer fields carried out through farmer participatory research	Data from breedersâ€™ trials focused on selecting varieties that perform well	Data from agronomic trials testing management practices as well as variety performance	Environmental data from other data providers or remotely sensed data		Moderately useful	N/A	Yes		no comments
8/30/2016 16:57	8/30/2016 17:07	CGIAR		Yes	I have used it seldomly. For my work as a data manager, I needed to know which information are stored and in which way, what are the opportunities for our researchers and where are limitations.	0 â€“ 100 trials	not applicable to my work	I do not myself (nor does my institution) have data to contribute										The possibility that my data contribution can be cited and acknowledged		I need to receive funding to help me organize, document and upload the data	Recognition of my data contribution in my performance evaluation	Being able to comply with my center's or donor's data policy	My data could be combined with other datasets or dynamically linked to other data platforms to allow meta-analyses or to contribute to larger research studies	I recognize the value of my data and I donâ€™t want it to be lost. It should continue to be available and useful to others	want trial site data standardization to be promoted	I would be an interested user of metadata, even if I don't have immediate access to the data		I would be willing to provide both metadata and the full dataset	Useful	Could moderately be used	Data from CGIAR center trials	Trial data from National Agricultural Research System (NARS) partners		Trial data from farmer fields carried out through farmer participatory research	Data from breedersâ€™ trials focused on selecting varieties that perform well	Data from agronomic trials testing management practices as well as variety performance	Environmental data from other data providers or remotely sensed data		Useful	"N/A"	Yes	to be incorporated in/merged with the CG big data platform	some issues in very short phrases that I would wish to see improved in AgTrials: unclear trial group naming, meaningless for non-insiders inconsistent contact person countries incomplete trial site name often meaningless technology ungrouped technology 'weather' means what? technology not based on ontology or thesaurus trial type unglueckliche namensgebung wie immer bei 'type' date understands ye…
8/30/2016 14:54	8/30/2016 15:21	Other (please specify)	CIRAD: a research center public/private	No	I register because I am involved in the working group on open data reposiries and publication of datapapers. My objective was to create a list of available open data repositories in the research domains of Cirad. Therefore, my intention was just to get in to see the functioning of the platform in order to be able to advise and help Cirad scientists in their search for a relevant open data reposit…	251 â€“ 1,000 trials		I do not myself (nor does my institution) have data to contribute						OurÂ data are not sufficiently organized/clean for public sharing	I need to receive funding to help me organize, document and upload the data		As I am trying to help Cirad scientists to deposit their data in open access repositories, I see that the barriers are 1) they are not use to, 2) they don't know how to handle it, 3) they did not want to take the time for that... It will take some time for changing attitude. The new demand from H2020 projects for open data will help.		Being able to organize my data in an application specifically designed for managing and sharing agricultural trial data	I need to receive funding to help me organize, document and upload the data			My data could be combined with other datasets or dynamically linked to other data platforms to allow meta-analyses or to contribute to larger research studies	I recognize the value of my data and I donâ€™t want it to be lost. It should continue to be available and useful to others		I would be an interested user of metadata, even if I don't have immediate access to the data		I would be a willing provider of metadata only (without the data), giving my contact information to establish how to share the data through subsequent communication with interested users	Useful	I don't know	Data from CGIAR center trials	Trial data from National Agricultural Research System (NARS) partners	Data from seed companies or agroindustry	Trial data from farmer fields carried out through farmer participatory research	Data from breedersâ€™ trials focused on selecting varieties that perform well	Data from agronomic trials testing management practices as well as variety performance			Useful	N/A	Yes	Yes because there is no other equivalent data repository.	no comment
8/30/2016 8:55	8/30/2016 9:14	Other (please specify)	Research institute	Yes	I derived phenological data from the AgTrials database - esp. about maize	0 â€“ 100 trials	Don't really know					Policies or institutional culture of my institution either discourage or forbid that I make the data available												I recognize the value of my data and I donâ€™t want it to be lost. It should continue to be available and useful to others		I would be an interested user of metadata, even if I don't have immediate access to the data		I would be willing to provide both metadata and the full dataset	Useful	Could definitely be used	Data from CGIAR center trials	Trial data from National Agricultural Research System (NARS) partners	Data from seed companies or agroindustry	Trial data from farmer fields carried out through farmer participatory research	Data from breedersâ€™ trials focused on selecting varieties that perform well	Data from agronomic trials testing management practices as well as variety performance	Environmental data from other data providers or remotely sensed data		Very useful	N/A	Yes	As far as I know, there are initiatives within the AgMIP project for sharing and consolidating crop trial data. If a global trial repository can be continued, it would be good. However, don't think that large institutes want to become dependent on such a repository.	no comment
8/30/2016 6:15	8/30/2016 6:27	CGIAR		No		0 â€“ 100 trials			I do not like certain aspects of the AgTrials platform, for example the data format or the submission process					OurÂ data are not sufficiently organized/clean for public sharing	I need to receive funding to help me organize, document and upload the data			The possibility that my data contribution can be cited and acknowledged						I recognize the value of my data and I donâ€™t want it to be lost. It should continue to be available and useful to others	Restructure the data base to allow entering entire (multifactorial) trial results at once	I would only be interested in the data resources if I could get <strong>BOTH</strong> metadata and the data		I would be willing to provide both metadata and the full dataset	N/A	Could moderately be used	Data from CGIAR center trials	Trial data from National Agricultural Research System (NARS) partners	Data from seed companies or agroindustry	Trial data from farmer fields carried out through farmer participatory research		Data from agronomic trials testing management practices as well as variety performance			Useful	- suitability of new crops in a certain region (with analogous environments) - i.e. similar to (3) but not "only" a meta-analysis - possibilities for integrated pest management - development of better cropping systems (improved crop rotation)	Yes	Why not!	no comment
8/30/2016 5:05	8/30/2016 5:11	CGIAR		No		0 â€“ 100 trials							OurÂ data are published in a different platform and I do not want to duplicate effort										My data could be combined with other datasets or dynamically linked to other data platforms to allow meta-analyses or to contribute to larger research studies			I would be an interested user of metadata, even if I don't have immediate access to the data		I would be willing to provide both metadata and the full dataset	Very useful	Could definitely be used	Data from CGIAR center trials	Trial data from National Agricultural Research System (NARS) partners		Trial data from farmer fields carried out through farmer participatory research	Data from breedersâ€™ trials focused on selecting varieties that perform well	Data from agronomic trials testing management practices as well as variety performance	Environmental data from other data providers or remotely sensed data		Very useful	N/A	Yes		No comment
8/29/2016 16:51	8/29/2016 17:27	CGIAR		No	I intended to use it but not found the time to do it. I have started to apply the CO and MIAPPE to set up my data in order to place it in AgTrials platform and I'm a step away from finishing it. Time was also a limiting factor for that too. I have no data management staff in my project.	0 â€“ 100 trials	I'm mentioning only about my project							OurÂ data are not sufficiently organized/clean for public sharing			For historic data I will say it's the lack of standard. For the new data it's time that is missing	The possibility that my data contribution can be cited and acknowledged	Being able to organize my data in an application specifically designed for managing and sharing agricultural trial data	I need to receive funding to help me organize, document and upload the data	Recognition of my data contribution in my performance evaluation	Being able to comply with my center's or donor's data policy	My data could be combined with other datasets or dynamically linked to other data platforms to allow meta-analyses or to contribute to larger research studies	I recognize the value of my data and I donâ€™t want it to be lost. It should continue to be available and useful to others	Funding for all historic data. For the new data tools are available (BMS) to help out standardize the data	Other (please specify)	With needed capacity to do so	I would be a willing provider of metadata only (without the data), giving my contact information to establish how to share the data through subsequent communication with interested users	Very useful	Could definitely be used	Data from CGIAR center trials	Trial data from National Agricultural Research System (NARS) partners			Data from breedersâ€™ trials focused on selecting varieties that perform well	Data from agronomic trials testing management practices as well as variety performance	Environmental data from other data providers or remotely sensed data		Very useful	Crop performance under climatic / soil conditions Prediction of crop performance under homologous / analogous conditions	Yes	I think that with breeder tools such as BMS such an intitiave could have more followers. A direct link to AgTrials with format ready metadata could facilitate a direct uploading of data	I think an agile formatting of breeders data is possible through the various tools available (e.g.BMS) so that here is no extra work for the breeders to get their data in the proper format and with the proper standards. A training on how to exploit the wealth of data stored in the repositories should be a great incentive for researchers to store they data and to generate great models or predictio…
8/29/2016 15:08	8/29/2016 15:21	University		Yes	I am not a hands-on user myself, but in a management and leadership position. I have referred to AgTrials as important in data curation many times, and invited others, also researchers in my group, to explore it (and other similar initiatives).	101 â€“ 250 trials	Historically there could be quite many trials. Ongoing not as many							OurÂ data are not sufficiently organized/clean for public sharing			I am not myself owner of the data, so try to convince others to publish				Recognition of my data contribution in my performance evaluation		My data could be combined with other datasets or dynamically linked to other data platforms to allow meta-analyses or to contribute to larger research studies	I recognize the value of my data and I donâ€™t want it to be lost. It should continue to be available and useful to others	In a sense, all are good motivations and will change depending on researchers	I would only be interested in the data resources if I could get <strong>BOTH</strong> metadata and the data		I would be willing to provide both metadata and the full dataset	Useful	Could definitely be used	Data from CGIAR center trials	Trial data from National Agricultural Research System (NARS) partners	Data from seed companies or agroindustry	Trial data from farmer fields carried out through farmer participatory research	Data from breedersâ€™ trials focused on selecting varieties that perform well	Data from agronomic trials testing management practices as well as variety performance			Very useful	Big data analysis over trials and environments Combined with drone imagery on growth and development Drought monitoring and damage estimation combined with Remote Sensing data	Yes	Definitely. As a global community we are doing shamelessly bad in managing our crop trial data, to the point where all derived science stays small on analysing single trials, that one could access. A global effort is required to bring this field of science to a higher level of functioning/effectiveness/performance, and a crop trial registry as global reference is absolutely vital. Best compared t…	Same as above, so copied here again. As a global community we are doing shamelessly bad in managing our crop trial data, to the point where all derived science stays small on analysing single trials, that one could access. A global effort is required to bring this field of science to a higher level of functioning/effectiveness/performance, and a crop trial registry as global reference is absolute…
8/29/2016 15:04	8/29/2016 15:04	CGIAR
8/29/2016 12:49	8/29/2016 12:52	Other (please specify)	INVESTIGADOR TRANSFERIDOR FEDEARROZ COLOMBIA
8/29/2016 12:35	8/29/2016 20:09	Private		No		0 â€“ 100 trials		I do not myself (nor does my institution) have data to contribute									We contribute our clients data when directed.						My data could be combined with other datasets or dynamically linked to other data platforms to allow meta-analyses or to contribute to larger research studies	I recognize the value of my data and I donâ€™t want it to be lost. It should continue to be available and useful to others		I would only be interested in the data resources if I could get <strong>BOTH</strong> metadata and the data		I would be willing to provide both metadata and the full dataset	Useful	Could be used	Data from CGIAR center trials	Trial data from National Agricultural Research System (NARS) partners	Data from seed companies or agroindustry	Trial data from farmer fields carried out through farmer participatory research	Data from breedersâ€™ trials focused on selecting varieties that perform well	Data from agronomic trials testing management practices as well as variety performance	Environmental data from other data providers or remotely sensed data		Very useful	N?A	Yes		Should collaborate with other crop data institutions as well.
8/29/2016 10:25	8/29/2016 13:34	Government		No		0 â€“ 100 trials						Policies or institutional culture of my institution either discourage or forbid that I make the data available									Recognition of my data contribution in my performance evaluation	Being able to comply with my center's or donor's data policy	My data could be combined with other datasets or dynamically linked to other data platforms to allow meta-analyses or to contribute to larger research studies			I would only be interested in the data resources if I could get <strong>BOTH</strong> metadata and the data		I would be a willing provider of metadata only (without the data), giving my contact information to establish how to share the data through subsequent communication with interested users	Very useful	Could definitely be used	Data from CGIAR center trials	Trial data from National Agricultural Research System (NARS) partners			Data from breedersâ€™ trials focused on selecting varieties that perform well		Environmental data from other data providers or remotely sensed data		Very useful	Marker discovery	Yes		No comments
8/29/2016 9:48	8/29/2016 9:57	CGIAR		No		1,001 â€“ 10,000 trials							OurÂ data are published in a different platform and I do not want to duplicate effort					The possibility that my data contribution can be cited and acknowledged	Being able to organize my data in an application specifically designed for managing and sharing agricultural trial data		Recognition of my data contribution in my performance evaluation	Being able to comply with my center's or donor's data policy		I recognize the value of my data and I donâ€™t want it to be lost. It should continue to be available and useful to others		I would only be interested in the data resources if I could get <strong>BOTH</strong> metadata and the data		I would be willing to provide both metadata and the full dataset	Useful	I don't know	Data from CGIAR center trials	Trial data from National Agricultural Research System (NARS) partners		Trial data from farmer fields carried out through farmer participatory research		Data from agronomic trials testing management practices as well as variety performance			Very useful	Ground truth data for remote sensing applications (would require accurate GPS coordinates)	Yes		I hope AgTrials will continue to get funding to keep it alive. These initiatives need to become permanent, such as the seed banks.
8/29/2016 8:33	8/29/2016 12:45	Other (please specify)	Research Center	No		0 â€“ 100 trials							OurÂ data are published in a different platform and I do not want to duplicate effort					The possibility that my data contribution can be cited and acknowledged			Recognition of my data contribution in my performance evaluation					I would only be interested in the data resources if I could get <strong>BOTH</strong> metadata and the data		I would be a willing provider of metadata only (without the data), giving my contact information to establish how to share the data through subsequent communication with interested users	Slightly useful	Could slightly be used	Data from CGIAR center trials	Trial data from National Agricultural Research System (NARS) partners	Data from seed companies or agroindustry	Trial data from farmer fields carried out through farmer participatory research	Data from breedersâ€™ trials focused on selecting varieties that perform well	Data from agronomic trials testing management practices as well as variety performance	Environmental data from other data providers or remotely sensed data		Useful	(5) gap productivity versus genotype/cultivar (6) impact of diseases/pests (7) list of pesticides (a.i. & organic products) used by country	Yes		no comment
8/29/2016 8:10	8/29/2016 8:55	CGIAR		Yes	I am information system analyst and my main interest in AgTrials was to record Data my database did not record. Therefore with the scientists of my institute we decided to go for AgTrials.	101 â€“ 250 trials	I am not well positioned to answer such a question but I think that we are at the lower bar of the scale.										We contributed to AgTrials and even if at that time a big effort was made to be AgTrial compliant we were not discouraged.	The possibility that my data contribution can be cited and acknowledged	Being able to organize my data in an application specifically designed for managing and sharing agricultural trial data				My data could be combined with other datasets or dynamically linked to other data platforms to allow meta-analyses or to contribute to larger research studies		Is the dinamically link means API? if yes I go mostly for this reason.	I would be an interested user of metadata, even if I don't have immediate access to the data		I would be a willing provider of metadata only (without the data), giving my contact information to establish how to share the data through subsequent communication with interested users	Useful	I don't know	Data from CGIAR center trials	Trial data from National Agricultural Research System (NARS) partners	Data from seed companies or agroindustry	Trial data from farmer fields carried out through farmer participatory research	Data from breedersâ€™ trials focused on selecting varieties that perform well	Data from agronomic trials testing management practices as well as variety performance	Environmental data from other data providers or remotely sensed data		Very useful	N/A	Yes		As an information system analyst I am thinking of improving the current API of AgTrial like was is currently done on the Breeding API (BrAPI) http://docs.brapi.apiary.io/#introduction/url-structure). Perhaps interacting with the BrAPI initiative to share experiences and to ensure a coherent approach by creating/pushing standards. This will also help developer and facilitate the use of these tools…
8/29/2016 8:04	8/29/2016 8:27	NGO/NFP		Yes	The first I was ask to upload some data on it and that was by reason for registering on the platform, since then I have used it as a reference in developing templates for my assignment, I have also used it to compare my own results for better interpretation.	0 â€“ 100 trials	I organisation operates in three districts and for a start three trials can be set up in each district considering dynamic environmental factors. Then demonstrations can be set up in selected communities in the following season to promote the particular treatment				Donors or partners have asked that the data are not open access	Policies or institutional culture of my institution either discourage or forbid that I make the data available						The possibility that my data contribution can be cited and acknowledged				Being able to comply with my center's or donor's data policy		I recognize the value of my data and I donâ€™t want it to be lost. It should continue to be available and useful to others		I would be an interested user of metadata, even if I don't have immediate access to the data		I would be willing to provide both metadata and the full dataset	Useful	Could definitely be used		Trial data from National Agricultural Research System (NARS) partners	Data from seed companies or agroindustry	Trial data from farmer fields carried out through farmer participatory research		Data from agronomic trials testing management practices as well as variety performance			Very useful	Soil health analysis Variety/technology promotion	Yes	This platform is very useful to upcoming researchers,it serves as a guide to planning research and has been useful in comparing data of similar surveys at different locations	No further comments
8/29/2016 7:06	8/29/2016 7:24	University		Yes	I will use the data within my PhD theses. I use the data to calibrate local and regional crop models to assess the impact of agricultural management and of weather on crop yields.	0 â€“ 100 trials		I do not myself (nor does my institution) have data to contribute										The possibility that my data contribution can be cited and acknowledged						I recognize the value of my data and I donâ€™t want it to be lost. It should continue to be available and useful to others		I would be an interested user of metadata, even if I don't have immediate access to the data		I would be willing to provide both metadata and the full dataset	Very useful	Could definitely be used	Data from CGIAR center trials	Trial data from National Agricultural Research System (NARS) partners	Data from seed companies or agroindustry	Trial data from farmer fields carried out through farmer participatory research		Data from agronomic trials testing management practices as well as variety performance	Environmental data from other data providers or remotely sensed data		Very useful	Development and determination of insurance claims. Since national or sub-national data are often of lower quality/ accuracy, this data can contribute to develop a better coverage of insurance schemes.	Yes		no comment
8/29/2016 6:02	8/29/2016 6:10	NGO/NFP		Yes	Validation of the LandPKS agricultural productivity estimates using APEX and EPIC models	0 â€“ 100 trials	NA- we have not collected any data. we have relied on existing studies/research and other data sources such as agtrials	I do not myself (nor does my institution) have data to contribute										The possibility that my data contribution can be cited and acknowledged								I would only be interested in the data resources if I could get <strong>BOTH</strong> metadata and the data		I would be willing to provide both metadata and the full dataset	Useful	Could definitely be used		Trial data from National Agricultural Research System (NARS) partners		Trial data from farmer fields carried out through farmer participatory research			Environmental data from other data providers or remotely sensed data		Very useful	Agricultural models calibration Validation of model's yield estimates/other crop related outputs such as nowcasts/forecasts	Yes	Especially in africa where data availability is limited	None
8/29/2016 5:46	8/29/2016 5:57	CGIAR		Yes	Compendium was used to provide data on farming tips targeted at farmers in their particular region	0 â€“ 100 trials			I do not like certain aspects of the AgTrials platform, for example the data format or the submission process										Being able to organize my data in an application specifically designed for managing and sharing agricultural trial data				My data could be combined with other datasets or dynamically linked to other data platforms to allow meta-analyses or to contribute to larger research studies			I would be an interested user of metadata, even if I don't have immediate access to the data		Iâ€™m not willing to provide neither metadata nor datasets	Useful	Could be used	Data from CGIAR center trials		Data from seed companies or agroindustry	Trial data from farmer fields carried out through farmer participatory research	Data from breedersâ€™ trials focused on selecting varieties that perform well		Environmental data from other data providers or remotely sensed data		Useful	N/A	Yes		No comment
8/29/2016 1:15	8/29/2016 1:21	Government		No		0 â€“ 100 trials				I have not yet published my research and do not want to make the data available until I have published		Policies or institutional culture of my institution either discourage or forbid that I make the data available				I don't know how to upload and contribute data		The possibility that my data contribution can be cited and acknowledged				Being able to comply with my center's or donor's data policy				I would be an interested user of metadata, even if I don't have immediate access to the data		I would be a willing provider of metadata only (without the data), giving my contact information to establish how to share the data through subsequent communication with interested users	Moderately useful	Could moderately be used		Trial data from National Agricultural Research System (NARS) partners	Data from seed companies or agroindustry		Data from breedersâ€™ trials focused on selecting varieties that perform well				Moderately useful	N/A	Yes	no comment	no comment
8/29/2016 0:20	8/29/2016 0:58	University		No		251 â€“ 1,000 trials				I have not yet published my research and do not want to make the data available until I have published	Donors or partners have asked that the data are not open access	Policies or institutional culture of my institution either discourage or forbid that I make the data available		OurÂ data are not sufficiently organized/clean for public sharing	I need to receive funding to help me organize, document and upload the data			The possibility that my data contribution can be cited and acknowledged	Being able to organize my data in an application specifically designed for managing and sharing agricultural trial data	I need to receive funding to help me organize, document and upload the data		Being able to comply with my center's or donor's data policy	My data could be combined with other datasets or dynamically linked to other data platforms to allow meta-analyses or to contribute to larger research studies			I would be an interested user of metadata, even if I don't have immediate access to the data		I would be willing to provide both metadata and the full dataset	Very useful	Could be used	Data from CGIAR center trials	Trial data from National Agricultural Research System (NARS) partners	Data from seed companies or agroindustry	Trial data from farmer fields carried out through farmer participatory research	Data from breedersâ€™ trials focused on selecting varieties that perform well	Data from agronomic trials testing management practices as well as variety performance	Environmental data from other data providers or remotely sensed data		Very useful	1)Application to spatial and temporal analysis of impact of a given technology or farming systems 2) For tracking productivity and efficiency gap analysis on regional and other bigger scales 3) To optimize agricultural resources (time, finance and energy) outputs by avoiding redundancy and unnecessary repetitions (In developing countries- especially SSA-the "most surveyed world")	Yes		Great initiatives. Should be continued with more transparent and innovative sharing and demand-driven attributes.
8/28/2016 23:48	8/29/2016 0:28	CGIAR		No		0 â€“ 100 trials									I need to receive funding to help me organize, document and upload the data					I need to receive funding to help me organize, document and upload the data						I would only be interested in the data resources if I could get <strong>BOTH</strong> metadata and the data		I would be willing to provide both metadata and the full dataset	Useful	Could be used	Data from CGIAR center trials	Trial data from National Agricultural Research System (NARS) partners	Data from seed companies or agroindustry	Trial data from farmer fields carried out through farmer participatory research	Data from breedersâ€™ trials focused on selecting varieties that perform well	Data from agronomic trials testing management practices as well as variety performance	Environmental data from other data providers or remotely sensed data		Useful	GXE analysis of phenotypic data	Yes		No comment
8/28/2016 14:53	8/28/2016 14:54	Private
8/28/2016 9:34	8/28/2016 9:58	Other (please specify)	Research Council	Yes	Crop modeling for sub region in Southern Africa: Parameterising DSSAT, APSIM and cropSystem crop growth models with local information in order to upscale field scale studies to regional level under future climate scenarios: Work is still ongoing.	0 â€“ 100 trials	Zero: Our team at the CSIR does not conduct field trials. We are only involved with modeling potential crop production at the regional level based on local conditions. We use field data to calibrate and validate crop models. The larger team consisting of experts from other African countries have access to data for field trials but not all countries in the study area are represented in the larger …	I do not myself (nor does my institution) have data to contribute																	We do not have field trials data to contribute, we are only users of available data	I would only be interested in the data resources if I could get <strong>BOTH</strong> metadata and the data		I would be willing to provide both metadata and the full dataset	Very useful	Could definitely be used	Data from CGIAR center trials	Trial data from National Agricultural Research System (NARS) partners	Data from seed companies or agroindustry	Trial data from farmer fields carried out through farmer participatory research	Data from breedersâ€™ trials focused on selecting varieties that perform well	Data from agronomic trials testing management practices as well as variety performance	Environmental data from other data providers or remotely sensed data		Very useful	5) Potential expansion of crop cultivation under future climate, potential farming practices and socio-economic scenarios (links with 2,3 and 4 above)	Yes	Spatial crop data that represent local conditions are lacking or sparse in large parts of Africa for example. Differences are significant in spatially modelled crop results under historical, current and potential future scenarios when using different crop models, assumptions, and input data. More locally specific data in terms of crop varieties that are best suited together with management practi…	Ecologists and Modellers that are not directly involved in agricultural trials benefit and will benefit from such initiatives.
8/28/2016 2:00	8/29/2016 5:24	University		Yes	phenotype date, soil date and popularized variety	0 â€“ 100 trials					Donors or partners have asked that the data are not open access			OurÂ data are not sufficiently organized/clean for public sharing						I need to receive funding to help me organize, document and upload the data			My data could be combined with other datasets or dynamically linked to other data platforms to allow meta-analyses or to contribute to larger research studies			I would only be interested in the data resources if I could get <strong>BOTH</strong> metadata and the data		I would be willing to provide both metadata and the full dataset	Very useful	Could be used	Data from CGIAR center trials								Useful	1.the exchange of germplasm resources,2. introduced varieties, 3. study on the effects of different climatic conditions on the growth of crops	Yes	This global trail will help researchers to understand the effects of different climatic conditions on crops, promote the introduced varieties of countries or regions and provide the basis for the selective breeding.	In order to realize the data sharing, Please unify designed experiment plan.
8/27/2016 20:17	8/27/2016 20:26	University		No		0 â€“ 100 trials				I have not yet published my research and do not want to make the data available until I have published								The possibility that my data contribution can be cited and acknowledged					My data could be combined with other datasets or dynamically linked to other data platforms to allow meta-analyses or to contribute to larger research studies			I would only be interested in the data resources if I could get <strong>BOTH</strong> metadata and the data		I would be willing to provide both metadata and the full dataset	Useful	Could moderately be used	Data from CGIAR center trials	Trial data from National Agricultural Research System (NARS) partners	Data from seed companies or agroindustry	Trial data from farmer fields carried out through farmer participatory research	Data from breedersâ€™ trials focused on selecting varieties that perform well	Data from agronomic trials testing management practices as well as variety performance			Very useful	N/A	Yes		I have not carried out field trials for a while, but when I resume I think I will use the AgTrials data.
8/27/2016 18:24	8/27/2016 18:38	Private		Yes	I mainly used statistical information about the database, such as types and formats of data, data sources etc.	0 â€“ 100 trials	NEUROPUBLIC could potentially contribute to the database; however, it does not currently keep any related data.	I do not myself (nor does my institution) have data to contribute										The possibility that my data contribution can be cited and acknowledged					My data could be combined with other datasets or dynamically linked to other data platforms to allow meta-analyses or to contribute to larger research studies			I would be an interested user of metadata, even if I don't have immediate access to the data		I would be willing to provide both metadata and the full dataset	Very useful	Could be used	Data from CGIAR center trials	Trial data from National Agricultural Research System (NARS) partners	Data from seed companies or agroindustry	Trial data from farmer fields carried out through farmer participatory research	Data from breedersâ€™ trials focused on selecting varieties that perform well	Data from agronomic trials testing management practices as well as variety performance	Environmental data from other data providers or remotely sensed data		Very useful	N/A	Yes	It is important that this work is continued so that the database and all related work is constantly updated.	Sharing such data is of high importance to a wide variety of stakeholders, including but not limited to researchers. It may have a huge financial impact over crop production and may play a core role in the open agricultural data movement that seems to be really active nowadays.
8/27/2016 17:14	8/27/2016 17:43	CGIAR		Yes	Explore the extent of agricultural trials readily available for further research	More than 50,000 trials	We have one of the largest collections of trial data for maize and wheat		I do not like certain aspects of the AgTrials platform, for example the data format or the submission process				OurÂ data are published in a different platform and I do not want to duplicate effort									Being able to comply with my center's or donor's data policy	My data could be combined with other datasets or dynamically linked to other data platforms to allow meta-analyses or to contribute to larger research studies			I would be an interested user of metadata, even if I don't have immediate access to the data		I would be a willing provider of metadata only (without the data), giving my contact information to establish how to share the data through subsequent communication with interested users	Very useful	Could definitely be used								Meta data of all of the above	Very useful	Link with socio-economic models for ex-ante assessment of varieties and technologies	Yes	Not necessarily a data base for the trial data but definitely a data base for the metadata with links to the repositories of the actual data.	No comment
8/27/2016 15:17	8/27/2016 15:27	University		Yes	I 'used it' to get an overview of the data available and see whether some data is useful for my PhD.	0 â€“ 100 trials		I do not myself (nor does my institution) have data to contribute		I have not yet published my research and do not want to make the data available until I have published				OurÂ data are not sufficiently organized/clean for public sharing	I need to receive funding to help me organize, document and upload the data			The possibility that my data contribution can be cited and acknowledged	Being able to organize my data in an application specifically designed for managing and sharing agricultural trial data	I need to receive funding to help me organize, document and upload the data			My data could be combined with other datasets or dynamically linked to other data platforms to allow meta-analyses or to contribute to larger research studies	I recognize the value of my data and I donâ€™t want it to be lost. It should continue to be available and useful to others		I would only be interested in the data resources if I could get <strong>BOTH</strong> metadata and the data		I would be willing to provide both metadata and the full dataset	Moderately useful	Could moderately be used	Data from CGIAR center trials	Trial data from National Agricultural Research System (NARS) partners		Trial data from farmer fields carried out through farmer participatory research	Data from breedersâ€™ trials focused on selecting varieties that perform well	Data from agronomic trials testing management practices as well as variety performance	Environmental data from other data providers or remotely sensed data		Useful	Analyse trial data vis-a-vis with farm survey data to explain yield variability and yield gaps in farmers fields.	Yes	For the data to be useful it is important to have a very clear and well established crop ontology to ensure standardization of the data. In addition, the filters should be added to distinghuish between on-farm and on-station trial, crop, year, soil type, variety, etc. so that researchers know what the data refers to.	no comment
8/27/2016 14:47	8/27/2016 14:59	University		No		0 â€“ 100 trials		I do not myself (nor does my institution) have data to contribute										The possibility that my data contribution can be cited and acknowledged								I would be an interested user of metadata, even if I don't have immediate access to the data		I would be a willing provider of metadata only (without the data), giving my contact information to establish how to share the data through subsequent communication with interested users	Very useful	Could definitely be used	Data from CGIAR center trials	Trial data from National Agricultural Research System (NARS) partners					Environmental data from other data providers or remotely sensed data		Very useful	Crop model testing, validation and parameterization the Vulnerability of Variety	Yes	be more easy to be used and classify more scientific	Please focus on the change of Variety and make a contribution to climate change
8/27/2016 13:58	8/27/2016 14:56	CGIAR		No		251 â€“ 1,000 trials			I do not like certain aspects of the AgTrials platform, for example the data format or the submission process	I have not yet published my research and do not want to make the data available until I have published								The possibility that my data contribution can be cited and acknowledged	Being able to organize my data in an application specifically designed for managing and sharing agricultural trial data			Being able to comply with my center's or donor's data policy	My data could be combined with other datasets or dynamically linked to other data platforms to allow meta-analyses or to contribute to larger research studies			I would be an interested user of metadata, even if I don't have immediate access to the data		I would be willing to provide both metadata and the full dataset	Moderately useful	Could be used	Data from CGIAR center trials	Trial data from National Agricultural Research System (NARS) partners		Trial data from farmer fields carried out through farmer participatory research	Data from breedersâ€™ trials focused on selecting varieties that perform well	Data from agronomic trials testing management practices as well as variety performance			Very useful	Sharing and encouraging similar results across centers/ countries and researchers Developing policy guidelines based on metadata and related database	Yes		The excel file with exact data can be easily prepared and uploaded but the information we add prior on website does not give what exactly the data is about. eg. - under 'New Trial Group'- what is the file which has to be attached here -NEED BETTER and CLEAR INTERFACE. - under 'Technology'- It majorly refers to crop; but as in some cases people have added 'research' ; then where do we put in the c…
8/27/2016 11:03	8/27/2016 11:48	Government		No		1,001 â€“ 10,000 trials									I need to receive funding to help me organize, document and upload the data								My data could be combined with other datasets or dynamically linked to other data platforms to allow meta-analyses or to contribute to larger research studies			I would only be interested in the data resources if I could get <strong>BOTH</strong> metadata and the data		I would be willing to provide both metadata and the full dataset	Very useful	Could definitely be used	Data from CGIAR center trials	Trial data from National Agricultural Research System (NARS) partners	Data from seed companies or agroindustry	Trial data from farmer fields carried out through farmer participatory research	Data from breedersâ€™ trials focused on selecting varieties that perform well	Data from agronomic trials testing management practices as well as variety performance	Environmental data from other data providers or remotely sensed data		Very useful	1. Using bioinformatics in research to assemble genomes, identify genes, study gene expression, and genetic variation. 2. Using marker assisted breeding and approaches such as Genomic Selection to determine the GxE. 3. Determining the prediction accuracy within the breeding population.	Yes		No comment.
8/27/2016 10:19	8/27/2016 10:20	CGIAR
8/27/2016 5:55	8/27/2016 6:17	Government		Yes	I used the database for few months. I uploaded few trials for NRCRI, Nigeria.	101 â€“ 250 trials								OurÂ data are not sufficiently organized/clean for public sharing		I don't know how to upload and contribute data		The possibility that my data contribution can be cited and acknowledged					My data could be combined with other datasets or dynamically linked to other data platforms to allow meta-analyses or to contribute to larger research studies	I recognize the value of my data and I donâ€™t want it to be lost. It should continue to be available and useful to others		I would only be interested in the data resources if I could get <strong>BOTH</strong> metadata and the data		I would be willing to provide both metadata and the full dataset	Very useful	Could definitely be used	Data from CGIAR center trials	Trial data from National Agricultural Research System (NARS) partners	Data from seed companies or agroindustry	Trial data from farmer fields carried out through farmer participatory research	Data from breedersâ€™ trials focused on selecting varieties that perform well	Data from agronomic trials testing management practices as well as variety performance	Environmental data from other data providers or remotely sensed data		Very useful	N/A	Yes		No comment
8/27/2016 5:36	8/27/2016 6:15	Government		No	We are still looking for funds to mobilize data stored in the agronomic legacy archives of the former INEAC (Agricultural Research Institute of the Belgian Congo 1933-1962), currently stored - in part - at the Royal Museum for Central Africa	More than 50,000 trials	Difficult to estimate - trials ran between early 20th century to 1960							OurÂ data are not sufficiently organized/clean for public sharing	I need to receive funding to help me organize, document and upload the data	I don't know how to upload and contribute data		The possibility that my data contribution can be cited and acknowledged	Being able to organize my data in an application specifically designed for managing and sharing agricultural trial data	I need to receive funding to help me organize, document and upload the data	Recognition of my data contribution in my performance evaluation	Being able to comply with my center's or donor's data policy	My data could be combined with other datasets or dynamically linked to other data platforms to allow meta-analyses or to contribute to larger research studies	I recognize the value of my data and I donâ€™t want it to be lost. It should continue to be available and useful to others		I would be an interested user of metadata, even if I don't have immediate access to the data		I would be a willing provider of metadata only (without the data), giving my contact information to establish how to share the data through subsequent communication with interested users	Useful	Could be used	Data from CGIAR center trials	Trial data from National Agricultural Research System (NARS) partners	Data from seed companies or agroindustry		Data from breedersâ€™ trials focused on selecting varieties that perform well	Data from agronomic trials testing management practices as well as variety performance	Environmental data from other data providers or remotely sensed data	Legacy data from older archives (pre 1960) not currently accessible online	Very useful	parameterization in the framework of climate smart agriculture (climate change); elucidation or reinforcement of agronomic and climatic trends guide or support policy efforts and priority setting (eg. biodiversity conservation, poverty alleviation, agriculture and food-security)	Yes	i cannot think of any reason why such an initiative would not continue - unless there are better initiatives (to avoid duplication of efforts)	no comment
8/27/2016 5:23	8/27/2016 5:55	University		Yes	The database was useful in providing the basic information for maize ontology. Particularly on maize morphological, phenological and agronomical traits.	101 â€“ 250 trials				I have not yet published my research and do not want to make the data available until I have published			OurÂ data are published in a different platform and I do not want to duplicate effort					The possibility that my data contribution can be cited and acknowledged		I need to receive funding to help me organize, document and upload the data	Recognition of my data contribution in my performance evaluation		My data could be combined with other datasets or dynamically linked to other data platforms to allow meta-analyses or to contribute to larger research studies	I recognize the value of my data and I donâ€™t want it to be lost. It should continue to be available and useful to others		I would be an interested user of metadata, even if I don't have immediate access to the data		I would be willing to provide both metadata and the full dataset	Useful	Could be used	Data from CGIAR center trials	Trial data from National Agricultural Research System (NARS) partners	Data from seed companies or agroindustry	Trial data from farmer fields carried out through farmer participatory research	Data from breedersâ€™ trials focused on selecting varieties that perform well				Very useful	#NAME?	Yes		Models for induced crop mutation using physical and chemical mutagens should be included on the Agtrial database as it will help both plant breeders, researchers and students in gaining more confidence in the use of mutagens to induce variability in crops as well as selecting some promising mutant lines for future crop improvement programmes.
8/27/2016 4:39	8/27/2016 4:51	CGIAR		Yes	bean Trials	0 â€“ 100 trials				I have not yet published my research and do not want to make the data available until I have published					I need to receive funding to help me organize, document and upload the data				Being able to organize my data in an application specifically designed for managing and sharing agricultural trial data					I recognize the value of my data and I donâ€™t want it to be lost. It should continue to be available and useful to others		I would only be interested in the data resources if I could get <strong>BOTH</strong> metadata and the data		I would be willing to provide both metadata and the full dataset	Very useful	Could definitely be used	Data from CGIAR center trials	Trial data from National Agricultural Research System (NARS) partners	Data from seed companies or agroindustry	Trial data from farmer fields carried out through farmer participatory research	Data from breedersâ€™ trials focused on selecting varieties that perform well	Data from agronomic trials testing management practices as well as variety performance	Environmental data from other data providers or remotely sensed data		Very useful	Linking crops suitability data with soils data	Yes		no comment
8/27/2016 4:12	8/29/2016 5:11	CGIAR		No		0 â€“ 100 trials				I have not yet published my research and do not want to make the data available until I have published			OurÂ data are published in a different platform and I do not want to duplicate effort	OurÂ data are not sufficiently organized/clean for public sharing		I don't know how to upload and contribute data		The possibility that my data contribution can be cited and acknowledged	Being able to organize my data in an application specifically designed for managing and sharing agricultural trial data	I need to receive funding to help me organize, document and upload the data	Recognition of my data contribution in my performance evaluation	Being able to comply with my center's or donor's data policy	My data could be combined with other datasets or dynamically linked to other data platforms to allow meta-analyses or to contribute to larger research studies	I recognize the value of my data and I donâ€™t want it to be lost. It should continue to be available and useful to others		I would only be interested in the data resources if I could get <strong>BOTH</strong> metadata and the data		I would be willing to provide both metadata and the full dataset	Very useful	Could definitely be used	Data from CGIAR center trials	Trial data from National Agricultural Research System (NARS) partners	Data from seed companies or agroindustry		Data from breedersâ€™ trials focused on selecting varieties that perform well	Data from agronomic trials testing management practices as well as variety performance	Environmental data from other data providers or remotely sensed data		Very useful	1. estimation applicability of crop technologies in different mega environments or production domains of crops	Yes		no comments
8/27/2016 1:04	8/27/2016 1:15	Other (please specify)	FENALCE	No		101 â€“ 250 trials								OurÂ data are not sufficiently organized/clean for public sharing					Being able to organize my data in an application specifically designed for managing and sharing agricultural trial data				My data could be combined with other datasets or dynamically linked to other data platforms to allow meta-analyses or to contribute to larger research studies			I would be an interested user of metadata, even if I don't have immediate access to the data		Iâ€™m not willing to provide neither metadata nor datasets	Useful	Could definitely be used	Data from CGIAR center trials	Trial data from National Agricultural Research System (NARS) partners	Data from seed companies or agroindustry		Data from breedersâ€™ trials focused on selecting varieties that perform well	Data from agronomic trials testing management practices as well as variety performance			Very useful	NA	Yes		We think ( FENALCE) that the use of AgTrials has been very poor and maybe with better capacitation we could make interesting researchs. But the transmition of the techology has been really poor.
8/26/2016 22:57	8/26/2016 23:12	Other (please specify)	GODAN	Yes	Augment data models for field trials and aid dats sharing and integration.	0 â€“ 100 trials			I do not like certain aspects of the AgTrials platform, for example the data format or the submission process				OurÂ data are published in a different platform and I do not want to duplicate effort		I need to receive funding to help me organize, document and upload the data		The AgTrials database does not have a published W3C compliant metadata model.	The possibility that my data contribution can be cited and acknowledged	Being able to organize my data in an application specifically designed for managing and sharing agricultural trial data			Being able to comply with my center's or donor's data policy	My data could be combined with other datasets or dynamically linked to other data platforms to allow meta-analyses or to contribute to larger research studies			I would only be interested in the data resources if I could get <strong>BOTH</strong> metadata and the data		I would be willing to provide both metadata and the full dataset	Very useful	Could be used	Data from CGIAR center trials		Data from seed companies or agroindustry	Trial data from farmer fields carried out through farmer participatory research	Data from breedersâ€™ trials focused on selecting varieties that perform well	Data from agronomic trials testing management practices as well as variety performance	Environmental data from other data providers or remotely sensed data	U.K. Farmers survey data from DEFRA. Sustainability metrics from national land stewardship surveys.	Very useful	(1) Farm benchmarking - more important and applicable than any crop modelling. (2) creating sustainability metrics for developing farms.	Yes	(1) the assumption that it is "a global repository" should be challenged as it is not viable and will fail. (2) The endpoint needs to be a data eco system- not a repository - and must include a much wider community than CGIAR currently involves. Without that wider community I find it hard to support or sponsor.	No comment beyond my earlier points.
8/26/2016 22:50	8/26/2016 23:00	University		No		0 â€“ 100 trials				I have not yet published my research and do not want to make the data available until I have published					I need to receive funding to help me organize, document and upload the data			The possibility that my data contribution can be cited and acknowledged					My data could be combined with other datasets or dynamically linked to other data platforms to allow meta-analyses or to contribute to larger research studies			I would be an interested user of metadata, even if I don't have immediate access to the data		I would be willing to provide both metadata and the full dataset	Useful	Could definitely be used	Data from CGIAR center trials	Trial data from National Agricultural Research System (NARS) partners	Data from seed companies or agroindustry	Trial data from farmer fields carried out through farmer participatory research	Data from breedersâ€™ trials focused on selecting varieties that perform well	Data from agronomic trials testing management practices as well as variety performance	Environmental data from other data providers or remotely sensed data		Useful	eco-physiological data data from g*e	Yes		the exsistance of such data source would help adopt technologies and help develop models predicting how plants perform under different management conditions
8/26/2016 22:08	8/26/2016 22:28	NGO/NFP		No	I started the process of uploading my data but encountered a problem somewhere along the line	101 â€“ 250 trials											Had a challenge uploading data	The possibility that my data contribution can be cited and acknowledged			Recognition of my data contribution in my performance evaluation	Being able to comply with my center's or donor's data policy		I recognize the value of my data and I donâ€™t want it to be lost. It should continue to be available and useful to others		I would only be interested in the data resources if I could get <strong>BOTH</strong> metadata and the data		I would be willing to provide both metadata and the full dataset	Very useful	Could be used	Data from CGIAR center trials	Trial data from National Agricultural Research System (NARS) partners	Data from seed companies or agroindustry	Trial data from farmer fields carried out through farmer participatory research	Data from breedersâ€™ trials focused on selecting varieties that perform well	Data from agronomic trials testing management practices as well as variety performance	Environmental data from other data providers or remotely sensed data		Very useful	Pilot, practice and adoption	Yes	It contributes greatly to the development of agriculture in the world as it provides actors in the sector with relevant information	If the uploading process could be more simpler
8/26/2016 21:42	8/26/2016 21:43	Private
8/26/2016 21:15	8/26/2016 21:39	CGIAR		Yes	To find information useful to evaluate the performance of the cassava model. However, most the information there did not have the enough physiological information (variables of growth and development) to use for that purpose.	101 â€“ 250 trials	Some trials are with IITA however they have a different strategy to collect and storage the information of the trials						OurÂ data are published in a different platform and I do not want to duplicate effort	OurÂ data are not sufficiently organized/clean for public sharing					Being able to organize my data in an application specifically designed for managing and sharing agricultural trial data			Being able to comply with my center's or donor's data policy	My data could be combined with other datasets or dynamically linked to other data platforms to allow meta-analyses or to contribute to larger research studies			I would only be interested in the data resources if I could get <strong>BOTH</strong> metadata and the data		I would be willing to provide both metadata and the full dataset	Moderately useful	Could slightly be used	Data from CGIAR center trials			Trial data from farmer fields carried out through farmer participatory research	Data from breedersâ€™ trials focused on selecting varieties that perform well	Data from agronomic trials testing management practices as well as variety performance	Environmental data from other data providers or remotely sensed data		Moderately useful	Time series analysis of the yield of the crop	Yes		The key aspect is to have enough and useful information to be used...if the information is linked with some useful results then it could increase interest to search in the database...the most difficult aspect is to have contributions from different institutions in terms of uploaded information.
8/26/2016 21:14	8/26/2016 21:15	CGIAR
8/26/2016 21:13	8/29/2016 13:35	Other (please specify)	Gremio	Yes	Training missing pair data entry	0 â€“ 100 trials									I need to receive funding to help me organize, document and upload the data					I need to receive funding to help me organize, document and upload the data						I would only be interested in the data resources if I could get <strong>BOTH</strong> metadata and the data		I would be willing to provide both metadata and the full dataset	Very useful	Could definitely be used						Data from agronomic trials testing management practices as well as variety performance	Environmental data from other data providers or remotely sensed data		Very useful	NA	Yes		No comment
8/26/2016 21:12	8/26/2016 21:12	CGIAR
8/26/2016 17:48	8/26/2016 18:05	CGIAR		No	At the moment I am out of some agriculture project or research.	0 â€“ 100 trials		I do not myself (nor does my institution) have data to contribute											Being able to organize my data in an application specifically designed for managing and sharing agricultural trial data				My data could be combined with other datasets or dynamically linked to other data platforms to allow meta-analyses or to contribute to larger research studies	I recognize the value of my data and I donâ€™t want it to be lost. It should continue to be available and useful to others		I would only be interested in the data resources if I could get <strong>BOTH</strong> metadata and the data		I would be willing to provide both metadata and the full dataset	Very useful	Could definitely be used	Data from CGIAR center trials		Data from seed companies or agroindustry	Trial data from farmer fields carried out through farmer participatory research	Data from breedersâ€™ trials focused on selecting varieties that perform well	Data from agronomic trials testing management practices as well as variety performance	Environmental data from other data providers or remotely sensed data		Very useful	N/A	Yes		No comment
8/26/2016 15:57	8/26/2016 16:08	CGIAR		Yes	I used it to check datasets related to GCP funded projects	101 â€“ 250 trials	We encouraged our partners to use it to upload their dataset but I am not sure about the exact number of trials loaded there						OurÂ data are published in a different platform and I do not want to duplicate effort					The possibility that my data contribution can be cited and acknowledged				Being able to comply with my center's or donor's data policy				I would only be interested in the data resources if I could get <strong>BOTH</strong> metadata and the data		I would be a willing provider of metadata only (without the data), giving my contact information to establish how to share the data through subsequent communication with interested users	Very useful	Could be used	Data from CGIAR center trials			Trial data from farmer fields carried out through farmer participatory research			Environmental data from other data providers or remotely sensed data		Very useful	1. crop modelling 2. variety selection	Yes		I think the idea behind AgTrials is very good but this kind of effort should be supported by the CG centers. Also, it has to be modified to take advantage of the latest technology where user experience can be better and a better way to mine the data.
8/26/2016 12:41	8/26/2016 12:56	CGIAR		No	I was looking for the break up of shoot yield in terms of stems and leaves as leaves can be used as feeds for livestock.unfortunately the shoot yields did not have further break up in terms of stems and leaves.	0 â€“ 100 trials	I am from livestock institute where crop trials are not carried out.	I do not myself (nor does my institution) have data to contribute																	We do not work on crops	I would only be interested in the data resources if I could get <strong>BOTH</strong> metadata and the data		I would be willing to provide both metadata and the full dataset	Very useful	Could definitely be used	Data from CGIAR center trials	Trial data from National Agricultural Research System (NARS) partners	Data from seed companies or agroindustry	Trial data from farmer fields carried out through farmer participatory research	Data from breedersâ€™ trials focused on selecting varieties that perform well	Data from agronomic trials testing management practices as well as variety performance	Environmental data from other data providers or remotely sensed data	other by products that could be used as feed resources in livestock	Very useful	From livestock perspective i) yield of byproducts that potentially could be used as feeds ii) quality attributes of byproducts wherever feasible	Yes	It should be continued and standardizing terminology is essential for comparing data. Further new features needs to be added specially related to the natural resources management.	No comment
8/26/2016 12:00	8/26/2016 12:01	Government
8/26/2016 11:03	8/26/2016 11:15	Other (please specify)	None	Yes	Mostly to find reports on agricultural evaluations in Malawi	0 â€“ 100 trials		I do not myself (nor does my institution) have data to contribute										The possibility that my data contribution can be cited and acknowledged	Being able to organize my data in an application specifically designed for managing and sharing agricultural trial data	I need to receive funding to help me organize, document and upload the data		Being able to comply with my center's or donor's data policy				I would only be interested in the data resources if I could get <strong>BOTH</strong> metadata and the data		I would be a willing provider of metadata only (without the data), giving my contact information to establish how to share the data through subsequent communication with interested users	Useful	Could be used	Data from CGIAR center trials	Trial data from National Agricultural Research System (NARS) partners	Data from seed companies or agroindustry	Trial data from farmer fields carried out through farmer participatory research	Data from breedersâ€™ trials focused on selecting varieties that perform well	Data from agronomic trials testing management practices as well as variety performance	Environmental data from other data providers or remotely sensed data		Useful	NA	Yes		No comment
8/26/2016 8:54	8/26/2016 8:56	CGIAR
8/26/2016 7:10	8/26/2016 7:39	Government
8/26/2016 7:01	8/26/2016 7:09	CGIAR		Yes		251 â€“ 1,000 trials						Policies or institutional culture of my institution either discourage or forbid that I make the data available						The possibility that my data contribution can be cited and acknowledged				Being able to comply with my center's or donor's data policy				I would be an interested user of metadata, even if I don't have immediate access to the data		I would be a willing provider of metadata only (without the data), giving my contact information to establish how to share the data through subsequent communication with interested users	Useful	Could moderately be used	Data from CGIAR center trials								Useful	NA	Yes		No comment
8/25/2016 23:41	8/26/2016 0:00	CGIAR		No		0 â€“ 100 trials					Donors or partners have asked that the data are not open access			OurÂ data are not sufficiently organized/clean for public sharing	I need to receive funding to help me organize, document and upload the data			The possibility that my data contribution can be cited and acknowledged				Being able to comply with my center's or donor's data policy		I recognize the value of my data and I donâ€™t want it to be lost. It should continue to be available and useful to others		I would be an interested user of metadata, even if I don't have immediate access to the data		I would be a willing provider of metadata only (without the data), giving my contact information to establish how to share the data through subsequent communication with interested users	Useful	Could be used	Data from CGIAR center trials	Trial data from National Agricultural Research System (NARS) partners		Trial data from farmer fields carried out through farmer participatory research		Data from agronomic trials testing management practices as well as variety performance	Environmental data from other data providers or remotely sensed data		Useful	1. Use in environment and climate change awareness games 2. For marketing - access to summarise information	Yes		Like all initiatives, the issue of sustainability is important, AgTrials need to be able to sustain without funding to be useful and probably be placed under an existing trust
8/25/2016 20:49	8/25/2016 20:54	NGO/NFP
8/25/2016 20:40	8/25/2016 20:47	University		Yes	In curating the cassava base database and also naming new trait into the ontology.	10,001 â€“ 50,000 trials					Donors or partners have asked that the data are not open access								Being able to organize my data in an application specifically designed for managing and sharing agricultural trial data			Being able to comply with my center's or donor's data policy	My data could be combined with other datasets or dynamically linked to other data platforms to allow meta-analyses or to contribute to larger research studies	I recognize the value of my data and I donâ€™t want it to be lost. It should continue to be available and useful to others		I would only be interested in the data resources if I could get <strong>BOTH</strong> metadata and the data		I would be willing to provide both metadata and the full dataset	Very useful	Could definitely be used	Data from CGIAR center trials	Trial data from National Agricultural Research System (NARS) partners					Environmental data from other data providers or remotely sensed data		Very useful	N/A	Yes		No comment
8/25/2016 17:38	8/25/2016 17:49	Government		Yes	Access data from CIAT IBYAN trials. Assist in a USAID/UF effort to demonstrate the ability to download data and use in simulation models.	251 â€“ 1,000 trials	Depends on extent of "institution." I work for USDA ARS. My estimate above is for our single location.							OurÂ data are not sufficiently organized/clean for public sharing	I need to receive funding to help me organize, document and upload the data	I don't know how to upload and contribute data		The possibility that my data contribution can be cited and acknowledged	Being able to organize my data in an application specifically designed for managing and sharing agricultural trial data	I need to receive funding to help me organize, document and upload the data	Recognition of my data contribution in my performance evaluation	Being able to comply with my center's or donor's data policy	My data could be combined with other datasets or dynamically linked to other data platforms to allow meta-analyses or to contribute to larger research studies	I recognize the value of my data and I donâ€™t want it to be lost. It should continue to be available and useful to others	Clear explanation of a sustainability plan for AgTrials. How do we know it will exist 5, 10 20 years from now?	I would be an interested user of metadata, even if I don't have immediate access to the data		I would be willing to provide both metadata and the full dataset	Very useful	Could definitely be used	Data from CGIAR center trials	Trial data from National Agricultural Research System (NARS) partners	Data from seed companies or agroindustry	Trial data from farmer fields carried out through farmer participatory research	Data from breedersâ€™ trials focused on selecting varieties that perform well	Data from agronomic trials testing management practices as well as variety performance	Environmental data from other data providers or remotely sensed data		Useful	Conducting meta-analyses to test for marker-trait relations (association mapping) Characterizing historic changes in crop management (e.g., planting dates or tillage) Benchmarking yield trends as affected by climate or management over time	Yes	Yes	I would encourage AgTrials to develop several teams that try to develop clear test applications to demonstrate the value of a central repository and to identify needs. Nothing speaks louder in agricultural research than well-conducted and described research success stories. Possible candidates: 1. Genetic characterization of phenology in common bean using IBYAN and similar datasets 2. Gene-based …
8/25/2016 17:19	8/25/2016 17:30	Government		No	I just registered and Im just starting to get use to thje information that can be found on the database	0 â€“ 100 trials	We have some experiments in my instituttion but we need to organize them and get the proper authorization from the people that carried on the trials					Policies or institutional culture of my institution either discourage or forbid that I make the data available		OurÂ data are not sufficiently organized/clean for public sharing	I need to receive funding to help me organize, document and upload the data			The possibility that my data contribution can be cited and acknowledged		I need to receive funding to help me organize, document and upload the data			My data could be combined with other datasets or dynamically linked to other data platforms to allow meta-analyses or to contribute to larger research studies			I would only be interested in the data resources if I could get <strong>BOTH</strong> metadata and the data		I would be willing to provide both metadata and the full dataset	Useful	Could slightly be used	Data from CGIAR center trials	Trial data from National Agricultural Research System (NARS) partners				Data from agronomic trials testing management practices as well as variety performance			Moderately useful	N/A	Yes	I think that trial repositories are a good source for generic crop models testings	No comment
8/25/2016 15:28	8/25/2016 16:08	CGIAR		No	I am retired and don't know how to access AgTrials	101 â€“ 250 trials								OurÂ data are not sufficiently organized/clean for public sharing		I don't know how to upload and contribute data		The possibility that my data contribution can be cited and acknowledged	Being able to organize my data in an application specifically designed for managing and sharing agricultural trial data			Being able to comply with my center's or donor's data policy		I recognize the value of my data and I donâ€™t want it to be lost. It should continue to be available and useful to others		I would be an interested user of metadata, even if I don't have immediate access to the data		I would be willing to provide both metadata and the full dataset	Very useful	Could be used	Data from CGIAR center trials	Trial data from National Agricultural Research System (NARS) partners		Trial data from farmer fields carried out through farmer participatory research	Data from breedersâ€™ trials focused on selecting varieties that perform well	Data from agronomic trials testing management practices as well as variety performance	Environmental data from other data providers or remotely sensed data		Very useful	1. Site-specific nutrient management using QUEFTS model	Yes	Collecting and organizing all this data is very expensive, but the data could be very useful, especially for the testing of crop models. Submitting trial data to AgTrials forces scientists to organize and keep trial data for later use by themselves or others	no further comments
8/25/2016 14:30	8/25/2016 14:34	CGIAR
8/25/2016 13:26	8/25/2016 13:42	University		Yes	I looked at it to see details on the types of information gathered to assess if it needs tweaking or not to be useful for providing data impact assessment	101 â€“ 250 trials	Not sure	I do not myself (nor does my institution) have data to contribute																	Not relevant given my piurpose for using the database	I would only be interested in the data resources if I could get <strong>BOTH</strong> metadata and the data		Iâ€™m not willing to provide neither metadata nor datasets	N/A	Could be used	Data from CGIAR center trials	Trial data from National Agricultural Research System (NARS) partners	Data from seed companies or agroindustry	Trial data from farmer fields carried out through farmer participatory research	Data from breedersâ€™ trials focused on selecting varieties that perform well	Data from agronomic trials testing management practices as well as variety performance	Environmental data from other data providers or remotely sensed data		Useful	With Ag Trial data on yields and inputs used in the trial that are downstream in uniform or regional trials, the data could potentially be used in economic impact assessments of new varieties. The upstream trial data are less useful for this purpose.	Yes	It is essential	To elaborate on the comment above, with Ag Trial data on yields and inputs used in the trials that are downstream in uniform or regional trials in the various countries, the data could potentially be used in economic impact assessments of new varieties. The upstream trial data are less useful for this purpose. Right now there are a lot of upstream data on yields (less on costs), but few national …
8/25/2016 13:15	8/25/2016 13:35	CGIAR		Yes	I use it from time to time to download data and explore the potential of the datasets	101 â€“ 250 trials	I do not personally generate field trials, but my institution does.							OurÂ data are not sufficiently organized/clean for public sharing				The possibility that my data contribution can be cited and acknowledged	Being able to organize my data in an application specifically designed for managing and sharing agricultural trial data		Recognition of my data contribution in my performance evaluation	Being able to comply with my center's or donor's data policy	My data could be combined with other datasets or dynamically linked to other data platforms to allow meta-analyses or to contribute to larger research studies	I recognize the value of my data and I donâ€™t want it to be lost. It should continue to be available and useful to others		I would only be interested in the data resources if I could get <strong>BOTH</strong> metadata and the data		I would be willing to provide both metadata and the full dataset	Useful	Could be used	Data from CGIAR center trials	Trial data from National Agricultural Research System (NARS) partners	Data from seed companies or agroindustry	Trial data from farmer fields carried out through farmer participatory research	Data from breedersâ€™ trials focused on selecting varieties that perform well	Data from agronomic trials testing management practices as well as variety performance	Environmental data from other data providers or remotely sensed data	There could also be a specific section for farmer data (not controlled)	Useful	Multi-environment meta analysis to characterize climate-variability impact on crops at global scale Meta-analysis of how team manage crops to ensure "controlled conditions" and asses how comparable are the data	Yes		Many trial data is lost when the personnel leave. Organization should obligate staff to upload the data right after the experiment. But then, a data lock-up function in required for teams to protect their data until they publish. Also, set up a limit time for publishing could be an idea.
8/25/2016 12:51	8/25/2016 13:09	CGIAR		Yes	Yes, to assess how the crop ontology terms were used for data annotation	0 â€“ 100 trials		I do not myself (nor does my institution) have data to contribute											Being able to organize my data in an application specifically designed for managing and sharing agricultural trial data				My data could be combined with other datasets or dynamically linked to other data platforms to allow meta-analyses or to contribute to larger research studies	I recognize the value of my data and I donâ€™t want it to be lost. It should continue to be available and useful to others		I would only be interested in the data resources if I could get <strong>BOTH</strong> metadata and the data		I would be willing to provide both metadata and the full dataset	Useful	Could definitely be used	Data from CGIAR center trials	Trial data from National Agricultural Research System (NARS) partners		Trial data from farmer fields carried out through farmer participatory research	Data from breedersâ€™ trials focused on selecting varieties that perform well	Data from agronomic trials testing management practices as well as variety performance			Useful	N/A	Yes	Communities must share the data because it is a barrier to interdisciplinary research.	Harmonized and organized semantics is the bottleneck. It takes much more effort than building the infrastructure as it relies on consensuses in the community.
8/25/2016 12:12	8/25/2016 12:42	Government		No		101 â€“ 250 trials				I have not yet published my research and do not want to make the data available until I have published			OurÂ data are published in a different platform and I do not want to duplicate effort		I need to receive funding to help me organize, document and upload the data				Being able to organize my data in an application specifically designed for managing and sharing agricultural trial data	I need to receive funding to help me organize, document and upload the data						I would only be interested in the data resources if I could get <strong>BOTH</strong> metadata and the data		I would be a willing provider of metadata only (without the data), giving my contact information to establish how to share the data through subsequent communication with interested users	Very useful	Could slightly be used	Data from CGIAR center trials	Trial data from National Agricultural Research System (NARS) partners	Data from seed companies or agroindustry	Trial data from farmer fields carried out through farmer participatory research	Data from breedersâ€™ trials focused on selecting varieties that perform well	Data from agronomic trials testing management practices as well as variety performance	Environmental data from other data providers or remotely sensed data		Very useful	N/A	Yes	It serves as the foundation for any future activity	I believe that the AgTrials repository should be take to another level that would ensure a good and available source of information.
8/25/2016 11:28	8/25/2016 11:29	Private
8/25/2016 9:43	8/25/2016 21:29	CGIAR		No	First of all, I thought the data was only and primarily for the platform database collection. I just filled out the forms provided by the platform. But, I did not get any chance of direct request from a scientist to be provided AgTrials data. However, I was solicited by scientists who needed specific range of climate data that concerned their trials. I provided these data from our internal data t…	101 â€“ 250 trials	ICRISAT is a very big Institute and trials or technologies that conducted across the 4 regions in one season are huge numbers					Policies or institutional culture of my institution either discourage or forbid that I make the data available				I don't know how to upload and contribute data	Any data for the institute needs to have prealable approuval from the management before	The possibility that my data contribution can be cited and acknowledged	Being able to organize my data in an application specifically designed for managing and sharing agricultural trial data			Being able to comply with my center's or donor's data policy	My data could be combined with other datasets or dynamically linked to other data platforms to allow meta-analyses or to contribute to larger research studies	I recognize the value of my data and I donâ€™t want it to be lost. It should continue to be available and useful to others		I would only be interested in the data resources if I could get <strong>BOTH</strong> metadata and the data		I would be willing to provide both metadata and the full dataset	Very useful	Could be used	Data from CGIAR center trials	Trial data from National Agricultural Research System (NARS) partners		Trial data from farmer fields carried out through farmer participatory research	Data from breedersâ€™ trials focused on selecting varieties that perform well	Data from agronomic trials testing management practices as well as variety performance	Environmental data from other data providers or remotely sensed data	Data from plant protection against pest and diseases	Very useful	(1) adaptation of crop to climate change (2) smart soil fertility management using soil bio fertilizers such as mycorrhizae (3) characterization of changes in soil fertility losses and predictability linked with human population migration and increases	Yes	At the image world seed repository in Northern Pole, AgTrial is a very a positive initiative that needs to be extended to other field of sciences. But it should be made easy to be understood by all users and for such purpose, the language barriers need to be reduced by translating terminologies in other local languages.	The world is in perpetual evolution, natural resources are not fully protected against wasting. The years 2015 and 2016 events are crucial indications that in a nearest future, people will be fighting for surviving. Why? unfair ownership of resources is one of the major reason. Putting hands together will ensure that fair sharing is done. In the same way, sharing sciences, knowledge, and resource…
8/25/2016 9:41	8/25/2016 10:39	CGIAR		No	I didn't have a need that required its use	0 â€“ 100 trials	This is just for trials in East Africa especially Uganda and Tanzania							OurÂ data are not sufficiently organized/clean for public sharing				The possibility that my data contribution can be cited and acknowledged	Being able to organize my data in an application specifically designed for managing and sharing agricultural trial data	I need to receive funding to help me organize, document and upload the data	Recognition of my data contribution in my performance evaluation	Being able to comply with my center's or donor's data policy	My data could be combined with other datasets or dynamically linked to other data platforms to allow meta-analyses or to contribute to larger research studies	I recognize the value of my data and I donâ€™t want it to be lost. It should continue to be available and useful to others		I would only be interested in the data resources if I could get <strong>BOTH</strong> metadata and the data		I would be willing to provide both metadata and the full dataset	Very useful	Could moderately be used	Data from CGIAR center trials	Trial data from National Agricultural Research System (NARS) partners	Data from seed companies or agroindustry	Trial data from farmer fields carried out through farmer participatory research	Data from breedersâ€™ trials focused on selecting varieties that perform well	Data from agronomic trials testing management practices as well as variety performance	Environmental data from other data providers or remotely sensed data		Very useful	N/A	Yes	Should be continued until a sustainable means of continuation is found	No comments
8/25/2016 9:20	8/25/2016 9:30	University		No	Not yet as I did not have time, but planning to look at it soon. It would be great to provide options for bulk download. For me it is easy to work with bulk data in SAS/STATA/R	101 â€“ 250 trials											i do not collect primary data, being an economist i use primary (trial) and secondary data								NA	I would only be interested in the data resources if I could get <strong>BOTH</strong> metadata and the data		I would be willing to provide both metadata and the full dataset	Very useful	Could definitely be used	Data from CGIAR center trials	Trial data from National Agricultural Research System (NARS) partners		Trial data from farmer fields carried out through farmer participatory research		Data from agronomic trials testing management practices as well as variety performance	Environmental data from other data providers or remotely sensed data		Very useful	1) identify the main outcomes for future policy directions 2) Integrate crop yield data at various levels of aggregation to develop measures 3) Think about ways to address risk	Yes		It would to have access to metadata and data in easy format
8/25/2016 9:07	8/25/2016 9:08	University
8/25/2016 8:45	8/25/2016 10:50	CGIAR		Yes	I have not required it for the activities I have been involved in	0 â€“ 100 trials	This is the data that I hold, it could be more									I don't know how to upload and contribute data		The possibility that my data contribution can be cited and acknowledged	Being able to organize my data in an application specifically designed for managing and sharing agricultural trial data		Recognition of my data contribution in my performance evaluation	Being able to comply with my center's or donor's data policy	My data could be combined with other datasets or dynamically linked to other data platforms to allow meta-analyses or to contribute to larger research studies	I recognize the value of my data and I donâ€™t want it to be lost. It should continue to be available and useful to others		I would be an interested user of metadata, even if I don't have immediate access to the data		I would be willing to provide both metadata and the full dataset	Useful	Could be used	Data from CGIAR center trials	Trial data from National Agricultural Research System (NARS) partners	Data from seed companies or agroindustry	Trial data from farmer fields carried out through farmer participatory research	Data from breedersâ€™ trials focused on selecting varieties that perform well	Data from agronomic trials testing management practices as well as variety performance	Environmental data from other data providers or remotely sensed data	Enrionmental should include soil data and Geographical positioning of trial locations	Very useful	Fast tracking release of varieties based on data from similar environments Breeding parent selection based on performance across different environments	Yes	However, its utilization needs to be vamped up exposing its functionalities and possible applications to researcher's. I sense that AgTrials is not used very much as researchers know very little on what it is meant to do or help with	No comment
8/25/2016 8:41	8/25/2016 8:53	CGIAR		Yes	I have used it to search for trials, and possibilities to post trial data, but haven't use the data myself.	251 â€“ 1,000 trials	It needs to be organized and the soil characteristics and health parameters to be captured within the dataset input into the platform.Currently, we have an intern helping organize our long-term trial data from Western Kenya (about 20 seasons worth). There are also project based trials that could be added, but this doesn't seem to feature in individual project data management or sharing plans.	I do not myself (nor does my institution) have data to contribute		I have not yet published my research and do not want to make the data available until I have published				OurÂ data are not sufficiently organized/clean for public sharing	I need to receive funding to help me organize, document and upload the data			The possibility that my data contribution can be cited and acknowledged	Being able to organize my data in an application specifically designed for managing and sharing agricultural trial data	I need to receive funding to help me organize, document and upload the data	Recognition of my data contribution in my performance evaluation		My data could be combined with other datasets or dynamically linked to other data platforms to allow meta-analyses or to contribute to larger research studies	I recognize the value of my data and I donâ€™t want it to be lost. It should continue to be available and useful to others		I would only be interested in the data resources if I could get <strong>BOTH</strong> metadata and the data		I would be willing to provide both metadata and the full dataset	N/A	Could be used	Data from CGIAR center trials	Trial data from National Agricultural Research System (NARS) partners		Trial data from farmer fields carried out through farmer participatory research	Data from breedersâ€™ trials focused on selecting varieties that perform well	Data from agronomic trials testing management practices as well as variety performance	Environmental data from other data providers or remotely sensed data		Useful	Changes in environmental factors (especially soil parameters) over time across different management practices, crops, varieties, and locations. - meta data is extremely important!	Yes	The ability to compare across trials within the platform or downloadable relational database would be a great added value	no comment
8/25/2016 8:19	8/25/2016 8:27	NGO/NFP		No	Researchers and developmental practitioners are still not aware about this platform and information on the data repository.	0 â€“ 100 trials				I have not yet published my research and do not want to make the data available until I have published				OurÂ data are not sufficiently organized/clean for public sharing				The possibility that my data contribution can be cited and acknowledged		I need to receive funding to help me organize, document and upload the data						I would only be interested in the data resources if I could get <strong>BOTH</strong> metadata and the data		I would be willing to provide both metadata and the full dataset	Useful	Could definitely be used	Data from CGIAR center trials	Trial data from National Agricultural Research System (NARS) partners		Trial data from farmer fields carried out through farmer participatory research		Data from agronomic trials testing management practices as well as variety performance	Environmental data from other data providers or remotely sensed data		Useful	N/A	Yes		no comments
8/25/2016 8:17	8/25/2016 8:34	University		Yes	I have evaluated it for usability. I have tried to obtain data to calibrate simulation models.	0 â€“ 100 trials	myself 0-100 (in fact some of my trials are on agtrials already), the University in principle many more.		I do not like certain aspects of the AgTrials platform, for example the data format or the submission process								It takes effort	The possibility that my data contribution can be cited and acknowledged	Being able to organize my data in an application specifically designed for managing and sharing agricultural trial data			Being able to comply with my center's or donor's data policy		I recognize the value of my data and I donâ€™t want it to be lost. It should continue to be available and useful to others		I would only be interested in the data resources if I could get <strong>BOTH</strong> metadata and the data		I would be willing to provide both metadata and the full dataset	Not useful	Could definitely be used	Data from CGIAR center trials	Trial data from National Agricultural Research System (NARS) partners	Data from seed companies or agroindustry	Trial data from farmer fields carried out through farmer participatory research	Data from breedersâ€™ trials focused on selecting varieties that perform well	Data from agronomic trials testing management practices as well as variety performance			Very useful	I am interested in # 2, 3, and 4. AgTrials could be a great resource. But it currently does not live up to that promise.	Yes		AgTrials is a great idea. There are similar initiatives in other domains. Genbank is of course the prime example. Trial data is hard to manage. It is highly variable, but it must be done. This work should continue. But it should be set up in a very different way. The project and website uses antiquated concepts and approaches. The site should have data quality checking and feedback mechanisms and…
8/25/2016 7:57	8/25/2016 8:00	CGIAR
8/25/2016 7:52	8/25/2016 7:59	CGIAR		No	Providing the trial data and uploading it to AgTrials was the responsibility of our partners. They did not provide us with all the data needed.	0 â€“ 100 trials		I do not myself (nor does my institution) have data to contribute						OurÂ data are not sufficiently organized/clean for public sharing					Being able to organize my data in an application specifically designed for managing and sharing agricultural trial data			Being able to comply with my center's or donor's data policy	My data could be combined with other datasets or dynamically linked to other data platforms to allow meta-analyses or to contribute to larger research studies	I recognize the value of my data and I donâ€™t want it to be lost. It should continue to be available and useful to others		I would only be interested in the data resources if I could get <strong>BOTH</strong> metadata and the data		I would be a willing provider of metadata only (without the data), giving my contact information to establish how to share the data through subsequent communication with interested users	Very useful	I don't know	Data from CGIAR center trials	Trial data from National Agricultural Research System (NARS) partners	Data from seed companies or agroindustry	Trial data from farmer fields carried out through farmer participatory research	Data from breedersâ€™ trials focused on selecting varieties that perform well	Data from agronomic trials testing management practices as well as variety performance	Environmental data from other data providers or remotely sensed data		Very useful	N/A	Yes		no comment
8/25/2016 7:51	8/25/2016 9:14	Government
8/25/2016 7:45	8/25/2016 7:50	University		No		0 â€“ 100 trials						Policies or institutional culture of my institution either discourage or forbid that I make the data available		OurÂ data are not sufficiently organized/clean for public sharing					Being able to organize my data in an application specifically designed for managing and sharing agricultural trial data					I recognize the value of my data and I donâ€™t want it to be lost. It should continue to be available and useful to others		I would only be interested in the data resources if I could get <strong>BOTH</strong> metadata and the data		I would be willing to provide both metadata and the full dataset	Useful	Could moderately be used	Data from CGIAR center trials	Trial data from National Agricultural Research System (NARS) partners		Trial data from farmer fields carried out through farmer participatory research		Data from agronomic trials testing management practices as well as variety performance			Useful	N/A	Yes		no comment
8/25/2016 7:36	8/25/2016 7:44	Government		Yes	I just give a look at the beginning	0 â€“ 100 trials				I have not yet published my research and do not want to make the data available until I have published	Donors or partners have asked that the data are not open access			OurÂ data are not sufficiently organized/clean for public sharing				The possibility that my data contribution can be cited and acknowledged					My data could be combined with other datasets or dynamically linked to other data platforms to allow meta-analyses or to contribute to larger research studies			I would be an interested user of metadata, even if I don't have immediate access to the data		I would be a willing provider of metadata only (without the data), giving my contact information to establish how to share the data through subsequent communication with interested users	Useful	Could be used	Data from CGIAR center trials	Trial data from National Agricultural Research System (NARS) partners	Data from seed companies or agroindustry	Trial data from farmer fields carried out through farmer participatory research	Data from breedersâ€™ trials focused on selecting varieties that perform well	Data from agronomic trials testing management practices as well as variety performance	Environmental data from other data providers or remotely sensed data		Useful	N/A	Yes		no comment
8/25/2016 7:24	8/25/2016 7:30	Other (please specify)	Research institute	Yes	Evaluating the number of experiments for a number of physiological plant processes; the according publication is currently submitted to a peer-reviewed journal	0 â€“ 100 trials		I do not myself (nor does my institution) have data to contribute										The possibility that my data contribution can be cited and acknowledged	Being able to organize my data in an application specifically designed for managing and sharing agricultural trial data				My data could be combined with other datasets or dynamically linked to other data platforms to allow meta-analyses or to contribute to larger research studies	I recognize the value of my data and I donâ€™t want it to be lost. It should continue to be available and useful to others		I would be an interested user of metadata, even if I don't have immediate access to the data		I would be a willing provider of metadata only (without the data), giving my contact information to establish how to share the data through subsequent communication with interested users	Useful	Could be used	Data from CGIAR center trials	Trial data from National Agricultural Research System (NARS) partners	Data from seed companies or agroindustry	Trial data from farmer fields carried out through farmer participatory research	Data from breedersâ€™ trials focused on selecting varieties that perform well	Data from agronomic trials testing management practices as well as variety performance	Environmental data from other data providers or remotely sensed data		Very useful	meta-analyses of crop response to climate change (if the climate data is provided with the trials) data mining in trials for novel links between plant traits ("big data")	Yes		Thanks for your efforts in compiling this data set!
8/25/2016 7:17	8/25/2016 7:47	Government		Yes	i used the weather data obtained from the hoboU30 to carry out a research for my M.Sc thesis.	0 â€“ 100 trials				I have not yet published my research and do not want to make the data available until I have published				OurÂ data are not sufficiently organized/clean for public sharing				The possibility that my data contribution can be cited and acknowledged	Being able to organize my data in an application specifically designed for managing and sharing agricultural trial data		Recognition of my data contribution in my performance evaluation			I recognize the value of my data and I donâ€™t want it to be lost. It should continue to be available and useful to others		I would only be interested in the data resources if I could get <strong>BOTH</strong> metadata and the data		I would be willing to provide both metadata and the full dataset	Useful	Could definitely be used	Data from CGIAR center trials	Trial data from National Agricultural Research System (NARS) partners	Data from seed companies or agroindustry	Trial data from farmer fields carried out through farmer participatory research	Data from breedersâ€™ trials focused on selecting varieties that perform well	Data from agronomic trials testing management practices as well as variety performance	Environmental data from other data providers or remotely sensed data		Very useful	"N/A"	Yes	This type of initiative should be continued to help in the establishment of global repository using standardized terminology.	no comment.
8/25/2016 7:08	8/25/2016 7:50	Other (please specify)	Project developer: scalable soil improvement for subsistence farmers	No	Our approach is based on proving synergy between two or more organic, low-cost "do-it-yourself" interventions for soil improvement to permanently increase crop yields of subsistence farmers. Example: "BokaChar" = synergy between bokashi, vermicomposting anf biochar. See http://bit.ly/2bpGh8E (Full text available; see phase 1). By implication that requires multiple crops over multiple growing seas…	0 â€“ 100 trials	Same reasoning as above.			I have not yet published my research and do not want to make the data available until I have published							Grant funding is required to conduct the research (especially Phase 1)	The possibility that my data contribution can be cited and acknowledged		I need to receive funding to help me organize, document and upload the data	Recognition of my data contribution in my performance evaluation		My data could be combined with other datasets or dynamically linked to other data platforms to allow meta-analyses or to contribute to larger research studies			I would only be interested in the data resources if I could get <strong>BOTH</strong> metadata and the data		I would be willing to provide both metadata and the full dataset	N/A	I don't know	Data from CGIAR center trials	Trial data from National Agricultural Research System (NARS) partners		Trial data from farmer fields carried out through farmer participatory research		Data from agronomic trials testing management practices as well as variety performance	Environmental data from other data providers or remotely sensed data		I don't know	Proof of synergy.	Yes		If there is a repository of work which is not limited to one crop, one location and one growing season, please refer me.
8/25/2016 7:02	8/25/2016 7:03	University
8/25/2016 6:51	8/25/2016 6:59	NGO/NFP		No	The data was not in detailed enough format to use for my modeling purposes.	1,001 â€“ 10,000 trials	We have multiple crop research stations spread throughout East Africa that conduct hundreds of trials over multiple growing seasons each year.							OurÂ data are not sufficiently organized/clean for public sharing	I need to receive funding to help me organize, document and upload the data				Being able to organize my data in an application specifically designed for managing and sharing agricultural trial data				My data could be combined with other datasets or dynamically linked to other data platforms to allow meta-analyses or to contribute to larger research studies			I would only be interested in the data resources if I could get <strong>BOTH</strong> metadata and the data		I would be willing to provide both metadata and the full dataset	Very useful	Could moderately be used	Data from CGIAR center trials	Trial data from National Agricultural Research System (NARS) partners	Data from seed companies or agroindustry			Data from agronomic trials testing management practices as well as variety performance	Environmental data from other data providers or remotely sensed data		Very useful	1). Impact and investment priority setting 2). Climate analog information	Yes		no comment
8/25/2016 6:44	8/25/2016 13:09	Private
8/25/2016 6:33	8/25/2016 7:05	CGIAR		No	I didn't use until now, but Agtrials is an important tool for future research.	0 â€“ 100 trials				I have not yet published my research and do not want to make the data available until I have published				OurÂ data are not sufficiently organized/clean for public sharing					Being able to organize my data in an application specifically designed for managing and sharing agricultural trial data				My data could be combined with other datasets or dynamically linked to other data platforms to allow meta-analyses or to contribute to larger research studies	I recognize the value of my data and I donâ€™t want it to be lost. It should continue to be available and useful to others		I would only be interested in the data resources if I could get <strong>BOTH</strong> metadata and the data		I would be willing to provide both metadata and the full dataset	Useful	Could be used		Trial data from National Agricultural Research System (NARS) partners	Data from seed companies or agroindustry	Trial data from farmer fields carried out through farmer participatory research	Data from breedersâ€™ trials focused on selecting varieties that perform well	Data from agronomic trials testing management practices as well as variety performance			Very useful	N/A	Yes	Preserving these elements for the future will require of initiatives like Agtrials, that allow find answers in the Bigdata analysis.	is necessary more interactivity with the knowledge managent team.
8/25/2016 6:30	8/25/2016 6:39	NGO/NFP		No		0 â€“ 100 trials		I do not myself (nor does my institution) have data to contribute							I need to receive funding to help me organize, document and upload the data	I don't know how to upload and contribute data		The possibility that my data contribution can be cited and acknowledged		I need to receive funding to help me organize, document and upload the data		Being able to comply with my center's or donor's data policy				I would only be interested in the data resources if I could get <strong>BOTH</strong> metadata and the data		I would be a willing provider of metadata only (without the data), giving my contact information to establish how to share the data through subsequent communication with interested users	Useful	Could definitely be used	Data from CGIAR center trials	Trial data from National Agricultural Research System (NARS) partners		Trial data from farmer fields carried out through farmer participatory research			Environmental data from other data providers or remotely sensed data		Very useful	To carry our study in local context	Yes		no comment
8/25/2016 6:06	8/25/2016 6:19	CGIAR		No	AgTrials does not have the data I need. I have access to the necessary data outside AgTrials.	0 â€“ 100 trials								OurÂ data are not sufficiently organized/clean for public sharing	I need to receive funding to help me organize, document and upload the data					I need to receive funding to help me organize, document and upload the data		Being able to comply with my center's or donor's data policy	My data could be combined with other datasets or dynamically linked to other data platforms to allow meta-analyses or to contribute to larger research studies	I recognize the value of my data and I donâ€™t want it to be lost. It should continue to be available and useful to others		I would be an interested user of metadata, even if I don't have immediate access to the data		I would be willing to provide both metadata and the full dataset	Useful	Could be used	Data from CGIAR center trials	Trial data from National Agricultural Research System (NARS) partners	Data from seed companies or agroindustry	Trial data from farmer fields carried out through farmer participatory research	Data from breedersâ€™ trials focused on selecting varieties that perform well	Data from agronomic trials testing management practices as well as variety performance	Environmental data from other data providers or remotely sensed data		Very useful	N/A	Yes		I hope you manage to continue and expand AgTrials.
8/25/2016 3:39	8/25/2016 4:52	Government		No	Only recently granted access to the database the previous day.	101 â€“ 250 trials	Exact number is unknown, but extensive at the institution level. CSIRO is responsible for a large number of field trials, however many trials we curate are conducted by, or in concert with, private breeding companies.				Donors or partners have asked that the data are not open access	Policies or institutional culture of my institution either discourage or forbid that I make the data available						The possibility that my data contribution can be cited and acknowledged					My data could be combined with other datasets or dynamically linked to other data platforms to allow meta-analyses or to contribute to larger research studies	I recognize the value of my data and I donâ€™t want it to be lost. It should continue to be available and useful to others		I would be an interested user of metadata, even if I don't have immediate access to the data		I would be a willing provider of metadata only (without the data), giving my contact information to establish how to share the data through subsequent communication with interested users	Very useful	Could definitely be used	Data from CGIAR center trials	Trial data from National Agricultural Research System (NARS) partners	Data from seed companies or agroindustry	Trial data from farmer fields carried out through farmer participatory research	Data from breedersâ€™ trials focused on selecting varieties that perform well	Data from agronomic trials testing management practices as well as variety performance			Very useful	Testing of fundamental evolutionary models. Validation of satellite sensing platforms for remote phenotyping and disease monitoring.	Yes	Given the rapidly increasing availability of earth observation data and the rapid progress of machine learning platforms, global consistent databases are likely to play a considerable role in the future development of crops.	No comment
8/25/2016 1:47	8/25/2016 1:47	University
8/25/2016 1:33	8/25/2016 1:45	NGO/NFP		No		0 â€“ 100 trials								OurÂ data are not sufficiently organized/clean for public sharing					Being able to organize my data in an application specifically designed for managing and sharing agricultural trial data				My data could be combined with other datasets or dynamically linked to other data platforms to allow meta-analyses or to contribute to larger research studies	I recognize the value of my data and I donâ€™t want it to be lost. It should continue to be available and useful to others		I would be an interested user of metadata, even if I don't have immediate access to the data		I would be willing to provide both metadata and the full dataset	Very useful	Could definitely be used	Data from CGIAR center trials	Trial data from National Agricultural Research System (NARS) partners	Data from seed companies or agroindustry	Trial data from farmer fields carried out through farmer participatory research	Data from breedersâ€™ trials focused on selecting varieties that perform well	Data from agronomic trials testing management practices as well as variety performance	Environmental data from other data providers or remotely sensed data		Useful	1. Equipment-use and protocol calibration. 2. Potential collaboration outreach and networking. 3. Exploring gaps and opportunities in research,	Yes	This has always been needed and will only grow in importance as more data is collected. There should be more initiatives to make standardisation more universal by publications and workshops, for example.	Would be great to integrate a standardised modeling tool that could be used for all data sets. More online tools to analyse the existing data sets e.g. picking out particular species and variables across all data sets, compiling them into one table, running statistical tests and graphically representing the analyses. Improving open access to data would obviously be hugely helpful to all involved.…
8/25/2016 1:10	8/25/2016 1:46	Other (please specify)	www.connecttask.com	No	I met an accident and had my right wrist fractured.So,I could not use the AgTrials information resource and database of the platform in the context of my original motivation. I hope to use the platform soon.	0 â€“ 100 trials											My personal health issue is the only barrier as mentioned in 3 above.	The possibility that my data contribution can be cited and acknowledged		I need to receive funding to help me organize, document and upload the data				I recognize the value of my data and I donâ€™t want it to be lost. It should continue to be available and useful to others		I would be an interested user of metadata, even if I don't have immediate access to the data		I would be a willing provider of metadata only (without the data), giving my contact information to establish how to share the data through subsequent communication with interested users	Useful	I don't know	Data from CGIAR center trials	Trial data from National Agricultural Research System (NARS) partners	Data from seed companies or agroindustry	Trial data from farmer fields carried out through farmer participatory research	Data from breedersâ€™ trials focused on selecting varieties that perform well	Data from agronomic trials testing management practices as well as variety performance	Environmental data from other data providers or remotely sensed data		Useful	1.Linking with crop protection issues. 2.Linking with climate change issues. 3.Linking with conservation issues.	Yes		I have no comment.
8/25/2016 0:44	8/25/2016 0:51	University		No	I looked at it but was not able to find the data I needed.	0 â€“ 100 trials	1, 2 by the end of the next growing season.			I have not yet published my research and do not want to make the data available until I have published				OurÂ data are not sufficiently organized/clean for public sharing				The possibility that my data contribution can be cited and acknowledged	Being able to organize my data in an application specifically designed for managing and sharing agricultural trial data			Being able to comply with my center's or donor's data policy	My data could be combined with other datasets or dynamically linked to other data platforms to allow meta-analyses or to contribute to larger research studies	I recognize the value of my data and I donâ€™t want it to be lost. It should continue to be available and useful to others		I would only be interested in the data resources if I could get <strong>BOTH</strong> metadata and the data		I would be willing to provide both metadata and the full dataset	Very useful	Could be used	Data from CGIAR center trials	Trial data from National Agricultural Research System (NARS) partners	Data from seed companies or agroindustry	Trial data from farmer fields carried out through farmer participatory research	Data from breedersâ€™ trials focused on selecting varieties that perform well	Data from agronomic trials testing management practices as well as variety performance	Environmental data from other data providers or remotely sensed data		Very useful	NA	Yes	na	na
8/25/2016 0:18	8/25/2016 1:28	University		Yes	I used the data to explore GxE in grain crops	0 â€“ 100 trials		I do not myself (nor does my institution) have data to contribute										The possibility that my data contribution can be cited and acknowledged	Being able to organize my data in an application specifically designed for managing and sharing agricultural trial data							I would be an interested user of metadata, even if I don't have immediate access to the data		I would be willing to provide both metadata and the full dataset	Very useful	Could be used	Data from CGIAR center trials	Trial data from National Agricultural Research System (NARS) partners		Trial data from farmer fields carried out through farmer participatory research	Data from breedersâ€™ trials focused on selecting varieties that perform well	Data from agronomic trials testing management practices as well as variety performance			Useful	1)Testing ecological theory 2) Predicting how climate change will impact crops 3) If georeferenced the impact of soil could be coupled with climate to partition variance between genetics, management and climate	Yes		no comment
8/25/2016 0:12	8/25/2016 0:18	CGIAR		No		0 â€“ 100 trials		I do not myself (nor does my institution) have data to contribute						OurÂ data are not sufficiently organized/clean for public sharing	I need to receive funding to help me organize, document and upload the data	I don't know how to upload and contribute data		The possibility that my data contribution can be cited and acknowledged	Being able to organize my data in an application specifically designed for managing and sharing agricultural trial data	I need to receive funding to help me organize, document and upload the data	Recognition of my data contribution in my performance evaluation			I recognize the value of my data and I donâ€™t want it to be lost. It should continue to be available and useful to others		I would only be interested in the data resources if I could get <strong>BOTH</strong> metadata and the data		I would be a willing provider of metadata only (without the data), giving my contact information to establish how to share the data through subsequent communication with interested users	Useful	Could be used	Data from CGIAR center trials	Trial data from National Agricultural Research System (NARS) partners		Trial data from farmer fields carried out through farmer participatory research		Data from agronomic trials testing management practices as well as variety performance	Environmental data from other data providers or remotely sensed data		Very useful	N/A	Yes		no comment
8/24/2016 22:40	8/24/2016 22:42	CGIAR
8/24/2016 22:12	8/24/2016 22:14	Private
8/24/2016 20:57	8/24/2016 21:03	CGIAR		No		0 â€“ 100 trials				I have not yet published my research and do not want to make the data available until I have published			OurÂ data are published in a different platform and I do not want to duplicate effort		I need to receive funding to help me organize, document and upload the data				Being able to organize my data in an application specifically designed for managing and sharing agricultural trial data	I need to receive funding to help me organize, document and upload the data			My data could be combined with other datasets or dynamically linked to other data platforms to allow meta-analyses or to contribute to larger research studies			I would be an interested user of metadata, even if I don't have immediate access to the data		I would be a willing provider of metadata only (without the data), giving my contact information to establish how to share the data through subsequent communication with interested users	Very useful	Could moderately be used	Data from CGIAR center trials	Trial data from National Agricultural Research System (NARS) partners			Data from breedersâ€™ trials focused on selecting varieties that perform well	Data from agronomic trials testing management practices as well as variety performance	Environmental data from other data providers or remotely sensed data		Moderately useful	meta analyses on gene stability	Yes		a large effort on data ontology should be done, to standardize agtrials with other data repositories and facilitate data sharing process
8/24/2016 20:29	8/24/2016 20:30	University
8/24/2016 20:09	8/24/2016 20:22	Government		No	I am a contributor of potato database about modeling, like that I received a request from a colleague of Davis University.	0 â€“ 100 trials					Donors or partners have asked that the data are not open access	Policies or institutional culture of my institution either discourage or forbid that I make the data available			I need to receive funding to help me organize, document and upload the data			The possibility that my data contribution can be cited and acknowledged		I need to receive funding to help me organize, document and upload the data	Recognition of my data contribution in my performance evaluation	Being able to comply with my center's or donor's data policy	My data could be combined with other datasets or dynamically linked to other data platforms to allow meta-analyses or to contribute to larger research studies	I recognize the value of my data and I donâ€™t want it to be lost. It should continue to be available and useful to others		I would be an interested user of metadata, even if I don't have immediate access to the data		I would be a willing provider of metadata only (without the data), giving my contact information to establish how to share the data through subsequent communication with interested users	Very useful	Could be used	Data from CGIAR center trials	Trial data from National Agricultural Research System (NARS) partners		Trial data from farmer fields carried out through farmer participatory research		Data from agronomic trials testing management practices as well as variety performance	Environmental data from other data providers or remotely sensed data		Useful	N/A	Yes		no comment
8/24/2016 19:59	8/24/2016 20:05	University		Yes	In the process of using the data to compare global analysis of yield gaps to the localized data provided.	0 â€“ 100 trials		I do not myself (nor does my institution) have data to contribute																	My organization does not generate data on a fine scale.	I would only be interested in the data resources if I could get <strong>BOTH</strong> metadata and the data		I would be willing to provide both metadata and the full dataset	N/A	Could definitely be used	Data from CGIAR center trials	Trial data from National Agricultural Research System (NARS) partners		Trial data from farmer fields carried out through farmer participatory research	Data from breedersâ€™ trials focused on selecting varieties that perform well	Data from agronomic trials testing management practices as well as variety performance	Environmental data from other data providers or remotely sensed data		Useful	N/A	Yes		It took almost 6 months to get my user account approved - so working on expediting that process would help.
8/24/2016 19:57	8/24/2016 20:44	University		Yes	I tried to use the AgTrials data; however, I was very disappointed because there is only a limited amount of information. Especially, the breeding trials of CIAT-Colombia are absent. For example, what is the meaning of the different letters for the different advanced lines, A, BAT, SEC, etc. What is their pedigree?	0 â€“ 100 trials									I need to receive funding to help me organize, document and upload the data	I don't know how to upload and contribute data	Different species: garbanzo, lima bean, etc.	The possibility that my data contribution can be cited and acknowledged					My data could be combined with other datasets or dynamically linked to other data platforms to allow meta-analyses or to contribute to larger research studies	I recognize the value of my data and I donâ€™t want it to be lost. It should continue to be available and useful to others		I would only be interested in the data resources if I could get <strong>BOTH</strong> metadata and the data		I would be willing to provide both metadata and the full dataset	Useful	I don't know	Data from CGIAR center trials	Trial data from National Agricultural Research System (NARS) partners		Trial data from farmer fields carried out through farmer participatory research	Data from breedersâ€™ trials focused on selecting varieties that perform well	Data from agronomic trials testing management practices as well as variety performance	Environmental data from other data providers or remotely sensed data		Useful	Pedigree-based identification of genes and recombination hotspots, in combination with GWAS.	Yes		No comment
		Response	Other (please specify)	Response	If YES, please list your uses of the data and provide references if available. If NO, please explain why you did not use the AgTrials platform:	Response	Please comment if appropriate:	I do not myself (nor does my institution) have data to contribute	I do not like certain aspects of the AgTrials platform, for example the data format or the submission process	I have not yet published my research and do not want to make the data available until I have published	Donors or partners have asked that the data are not open access	Policies or institutional culture of my institution either discourage or forbid that I make the data available	OurÂ data are published in a different platform and I do not want to duplicate effort	OurÂ data are not sufficiently organized/clean for public sharing	I need to receive funding to help me organize, document and upload the data	I don't know how to upload and contribute data	Other (please specify)	The possibility that my data contribution can be cited and acknowledged	Being able to organize my data in an application specifically designed for managing and sharing agricultural trial data	I need to receive funding to help me organize, document and upload the data	Recognition of my data contribution in my performance evaluation	Being able to comply with my center's or donor's data policy	My data could be combined with other datasets or dynamically linked to other data platforms to allow meta-analyses or to contribute to larger research studies	I recognize the value of my data and I donâ€™t want it to be lost. It should continue to be available and useful to others	Other (please specify)	Response	Other (please specify)	Response	Response	Response	Data from CGIAR center trials	Trial data from National Agricultural Research System (NARS) partners	Data from seed companies or agroindustry	Trial data from farmer fields carried out through farmer participatory research	Data from breedersâ€™ trials focused on selecting varieties that perform well	Data from agronomic trials testing management practices as well as variety performance	Environmental data from other data providers or remotely sensed data	Other (please specify)	Response	Open-Ended Response	Response	Please add appropriate comments:	Open-Ended Response
