# Supplementary material for: Improving agricultural knowledge management: The AgTrials experience
Source: F1000Res. 2017 Oct 9;6:317. Originally published 2017 Mar 24. [Version 2] doi: 10.12688/f1000research.11179.2 (PMC5443339; doi:10.12688/f1000research.11179.2)
Supplement: Supplementary file 2 [file f1000research-6-13903-s0001.tgz]

Archive with 1 entries (1 files):
- 912bedb9-15fc-409d-8073-e02440be1aee.pdf
